# Supplementary material for: Genetic diversity and inter-trait relationship of tropical extra-early maturing quality protein maize inbred lines under low soil nitrogen stress
Source: PLoS One. 2021 Jun 11;16(6):e0252506. doi: 10.1371/journal.pone.0252506 (PMC8195346; doi:10.1371/journal.pone.0252506)
Supplement: S1 Table — (XLSX) [file pone.0252506.s001.xlsx]

## Sheet: Sheet1
S1 Table. Description, cluster pattern and population structure of inbred lines.
S/N	Designation	Endosperm Colour	Pedigree	UPGMA Cluster	Population structure
1	TZEEIORQ 1	Orange	2009 TZEE-OR2 STR QPM S6 7-3/3-2/2-1/1-1/1-1/1	4	Admixture
2	TZEEIORQ 10	Orange	2009 TZEE-OR2 STR QPM S6 15-2/2-1/2-3/3-2/2-2/2	4	Admixture
3	TZEEIORQ 12A	Orange	2009 TZEE-OR2 STR QPM S6 20A-1/3-1/1-1/3-3/3-2/2	5	Admixture
4	TZEEIORQ 13A	Orange	2009 TZEE-OR2 STR QPM S6 20A-2/3-3/3-1/1-1/2-1/2	5	Admixture
5	TZEEIORQ 16	Orange	2009 TZEE-OR2 STR QPM S6 21-1/6-1/2-1/2-2/2-1/1	4	4
6	TZEEIORQ 2	Orange	2009 TZEE-OR2 STR QPM S6 9-1/2-1/1-2/3-1/1-1/1	5	Admixture
7	TZEEIORQ 20A	Orange	2009 TZEE-OR2 STR QPM S6 21A-1/6-2/2-4/4-1/4-1/2	4	Admixture
8	TZEEIORQ 21A	Orange	2009 TZEE-OR2 STR QPM S6 21A-1/6-2/2-4/4-2/4-2/2	4	4
9	TZEEIORQ 22A	Orange	2009 TZEE-OR2 STR QPM S6 21A-1/6-2/2-3/4-2/2-1/1	4	4
10	TZEEIORQ 23A	Orange	2009 TZEE-OR2 STR QPM S6 21A-2/6-3/3-1/3-1/3-1/1	4	4
11	TZEEIORQ 25	Orange	2009 TZEE-OR2 STR QPM S6 21-2/6-1/3-2/2-1/2-1/2	4	Admixture
12	TZEEIORQ 3	Orange	2009 TZEE-OR2 STR QPM S6 9-1/2-1/1-3/3-2/2-1/1	4	2
13	TZEEIORQ 34	Orange	2009 TZEE-OR2 STR QPM S6 22-1/3-1/2-3/4-1/2-1/1	4	2
14	TZEEIORQ 38A	Orange	N/A	4	2
15	TZEEIORQ 39B	Orange	2009 TZEE-OR2 STR QPM S6 22B-2/3-2/2-1/1-2/2-1/1	4	2
16	TZEEIORQ 4	Orange	2009 TZEE-OR2 STR QPM S6 11-3/3-1/4-1/2-1/1-1/1	4	4
17	TZEEIORQ 40A	Orange	2009 TZEE-OR2 STR QPM S6 22A-3/3-1/3-1/3-3/5-1/1	4	2
18	TZEEIORQ 42A	Orange	2009 TZEE-OR2 STR QPM S6 22A-3/3-2/3-3/3-1/3-1/2	4	2
19	TZEEIORQ 46	Orange	2009 TZEE-OR2 STR QPM S6 22-3/3-3/3-1/3-3/3-3/3	4	2
20	TZEEIORQ 47A	Orange	2009 TZEE-OR2 STR QPM S6 22A-3/3-2/3-2/3-1/2-1/1	4	2
21	TZEEIORQ 48	Orange	2009 TZEE-OR2 STR QPM S6 22-3/3-3/3-1/2-1/1-1/1	4	2
22	TZEEIORQ 5	Orange	2009 TZEE-OR2 STR QPM S6 19-1/2-2/2-2/2-1/2-1/1	4	Admixture
23	TZEEIORQ 50	Orange	2009 TZEE-OR2 STR QPM S6 27-1/5-1/3-1/3-1/2-1/2	2	3
24	TZEEIORQ 50B	Orange	2009 TZEE-OR2 STR QPM S6 27B-1/5-1/3-1/3-1/2-1/2	2	3
25	TZEEIORQ 51	Orange	2009 TZEE-OR2 STR QPM S6 27-1/5-1/3-1/3-2/2-2/2	2	3
26	TZEEIORQ 52A	Orange	2009 TZEE-OR2 STR QPM S6 27A-1/5-2/3-2/2-2/3-1/1	2	3
27	TZEEIORQ 53B	Orange	2009 TZEE-OR2 STR QPM S6 27B-1/5-2/3-1/2-3/3-1/1	2	3
28	TZEEIORQ 55A	Orange	2009 TZEE-OR2 STR QPM S6 27A-1/5-3/3-2/3-1/2-1/2	2	3
29	TZEEIORQ 57A	Orange	2009 TZEE-OR2 STR QPM S6 27A-1/5-3/3-3/3-1/1-1/1	2	3
30	TZEEIORQ 58	Orange	2009 TZEE-OR2 STR QPM S6 27-3/5-1/3-1/2-1/3-1/2	4	2
31	TZEEIORQ 59	Orange	2009 TZEE-OR2 STR QPM S6 27-3/5-1/3-2/2-2/2-1/1	2	3
32	TZEEIORQ 60	Orange	2009 TZEE-OR2 STR QPM S6 27-3/5-2/3-1/2-1/2-1/1	2	3
33	TZEEIORQ 61A	Orange	2009 TZEE-OR2 STR QPM S6 27A-5/5-1/2-1/3-2/3-1/1	2	3
34	TZEEIORQ 62B	Orange	2009 TZEE-OR2 STR QPM S6 27B-5/5-1/2-3/3-2/3-1/1	4	2
35	TZEEIORQ 63A	Orange	2009 TZEE-OR2 STR QPM S6 27A-5/5-2/2-1/2-1/2-1/2	2	3
36	TZEEIORQ 66	Orange	2009 TZEE-OR2 STR QPM S6 29-2/3-1/2-2/2-1/2-1/1	2	3
37	TZEEIORQ 67	Orange	2009 TZEE-OR2 STR QPM S6 33-1/2-1/1-1/2-1/2-1/1	5	Admixture
38	TZEEIORQ 68	Orange	2009 TZEE-OR2 STR QPM S6 33-1/2-1/2-2/2-1/2-1/1	5	Admixture
39	TZEEIORQ 6A	Orange	2009 TZEE-OR2 STR QPM S6 15-1/2-1/3-3/3-1/1-1/1A	4	Admixture
40	TZEEIORQ 70A	Orange	2009 TZEE-OR2 STR QPM S6 34-1/1-3/3-1/1-4/4-2/2A	4	Admixture
41	TZEEIORQ 71	Orange	2009 TZEE-OR2 STR QPM S6 37-1/2-1/1-1/2-1/1-1/1	5	Admixture
42	TZEEIORQ 72A	Orange	2009 TZEE-OR2 STR QPM S6 58-1/1-1/2-1/1-2/3-2/2A	4	Admixture
43	TZEEIORQ 73A	Orange	2009 TZEE-OR2 STR QPM S6 58-1/1-1/2-1/1-3/3-1/2A	5	Admixture
44	TZEEIORQ 74	Orange	2009 TZEE-OR2 STR QPM S6 79-2/2-1/1-2/3-1/1-1/1	2	3
45	TZEEIORQ 75	Orange	2009 TZEE-OR2 STR QPM S6 82-2/2-2/2-1/4-1/3-1/2	4	Admixture
46	TZEEIORQ 76	Orange	2009 TZEE-OR2 STR QPM S6 82-2/2-2/2-1/4-3/3-2/2	4	Admixture
47	TZEEIORQ 7A	Orange	2009 TZEE-OR2 STR QPM S6 15-1/2-3/3-1/4-2/2-1/1A	5	Admixture
48	TZEEIORQ 8A	Orange	2009 TZEE-OR2 STR QPM S6 15-1/2-3/3-2/4-2/2-1/1A	4	Admixture
49	TZEEIORQ 9A	Orange	2009 TZEE-OR2 STR QPM S6 15-1/2-3/3-4/4-1/2-1/1A	4	Admixture
50	TZEEQI 351	Yellow	99 TZEE-Y POP STR QPM S7 Inb. 10-3/3-2/3-2/2-1/2-1/1	3	Admixture
51	TZEEQI 352	Yellow	99 TZEE-Y POP STR QPM S7 Inb. 16-4/4-3/5-2/2-1/1-1/1	3	5
52	TZEEQI 353	Yellow	99 TZEE-Y POP STR QPM S7 Inb. 29B-2/2-2/3-2/2-1/1-2/3	2	4
53	TZEEQI 354	Yellow	99 TZEE-Y POP STR QPM S7 Inb. 32B-2/2-1/1-1/1-1/2-2/2	2	Admixture
54	TZEEQI 356	Yellow	99 TZEE-Y POP STR QPM S7 Inb. 36-1/3-5/5-2/2-1/1-1/1	3	Admixture
55	TZEEQI 357	Yellow	99 TZEE-Y POP STR QPM S7 Inb. 61-3/4-1/3-1/1-1/1-2/4	3	4
56	TZEEQI 358	Yellow	99 TZEE-Y POP STR QPM S7 Inb. 83-3/4-1/4-2/2-1/2-3/3	3	4
57	TZEEQI 359	Yellow	99 TZEE-Y POP STR QPM S7 Inb. 83-3/4-1/4-2/2-1/2-1/2	3	4
58	TZEEQI 360	Yellow	99 TZEE-Y POP STR QPM S7 Inb. 2-3/4-3/4-2/2-1/1-1/1	3	Admixture
59	TZEEQI 361	Yellow	99 TZEE-Y POP STR QPM S7 Inb. 83-3/4-1/4-2/2-2/2-2/3	3	4
60	TZEEQI 365	Yellow	99 TZEE-Y POP STR QPM S7 Inb. 84-1/2-3/3-1/1-2/2-1/2	3	Admixture
61	TZEEQI 366	Yellow	99 TZEE-Y POP STR QPM S7 Inb. 60-2/2-2/2-2/2-1/1-1/1	3	Admixture
62	TZEEQI 368	Yellow	99 TZEE-Y POP STR QPM S7 Inb. 118-1/3-1/1-1/1-1/1-1/1	3	4
63	TZEEQI 369	Yellow	99 TZEE-Y POP STR QPM S7 Inb. 129-1/1-2/5-1/2-1/1-1/2	4	Admixture
64	TZEEQI 370	Yellow	99 TZEE-Y POP STR QPM S7 Inb. 154-1/2-4/4-1/2-1/1-1/1	3	5
65	TZEEQI 372	Yellow	99 TZEE-Y POP STR QPM S7 Inb. 161-4/4-1/5-2/2-2/2-1/3	3	4
66	TZEEQI 373	Yellow	99 TZEE-Y POP STR QPM S7 Inb. 161-4/4-2/3-1/2-1/1-3/3	3	4
67	TZEEQI 374	Yellow	99 TZEE-Y POP STR QPM S7 Inb. 154-1/2-4/4-2/2-2/2-1/5	3	5
68	TZEEQI 375	Yellow	99 TZEE-Y POP STR QPM S7 Inb. 161-4/4-2/5-2/2-1/3-1/2	3	4
69	TZEEQI 377	Yellow	99 TZEE-Y POP STR QPM S7 Inb. 161-4/4-2/5-2/2-3/3-1/1	3	4
70	TZEEQI 378	Yellow	99 TZEE-Y POP STR QPM S7 Inb. 161-4/4-3/5-1/2-1/1-1/4	3	4
71	TZEEQI 379	Yellow	99 TZEE-Y POP STR QPM S7 Inb. 161-4/4-3/5-1/2-1/1-2/4	3	Admixture
72	TZEEQI 380	Yellow	99 TZEE-Y POP STR QPM S7 Inb. 162-2/3-3/5-1/2-1/1-1/1	3	5
73	TZEEQI 381	Yellow	99 TZEE-Y POP STR QPM S7 Inb. 162-2/3-3/5-2/2-1/1-1/1	3	5
74	TZEEQI 384	Yellow	99 TZEE-Y POP STR QPM S7 Inb. 162-3/3-1/1-2/2-1/2-1/3	3	5
75	TZEEQI 385	Yellow	99 TZEE-Y POP STR QPM S7 Inb. 162-3/3-1/1-1/2-3/3-1/2	3	Admixture
76	TZEEQI 386	Yellow	99 TZEE-Y POP STR QPM S7 Inb. 162-3/3-1/1-1/2-3/3-2/2	3	5
77	TZEEQI 387	Yellow	99 TZEE-Y POP STR QPM S7 Inb. 162-3/3-1/1-2/2-2/2-2/3	3	Admixture
78	TZEEQI 389	Yellow	99 TZEE-Y POP STR QPM S7 Inb. 233-2/2-1/4-1/2-1/3-1/6	3	1
79	TZEEQI 390	Yellow	99 TZEE-Y POP STR QPM S7 Inb. 233-2/2-1/4-1/2-1/3-1/3	3	1
80	TZEEQI 391	Yellow	99 TZEE-Y POP STR QPM S7 Inb. 233-2/2-1/4-1/2-2/3-3/7	3	1
81	TZEEQI 392	Yellow	99 TZEE-Y POP STR QPM S7 Inb. 233-2/2-1/4-1/2-3/3-1/8	3	1
82	TZEEQI 393	Yellow	99 TZEE-Y POP STR QPM S7 Inb. 233-2/2-3/4-1/2-1/3-1/1	3	1
83	TZEEQI 394	Yellow	99 TZEE-Y POP STR QPM S7 Inb. 233-2/2-1/4-2/2-1/1-1/1	3	1
84	TZEEQI 395	Yellow	99 TZEE-Y POP STR QPM S7 Inb. 233-2/2-2/4-1/1-1/1-2/6	3	Admixture
85	TZEEQI 396	Yellow	99 TZEE-Y POP STR QPM S7 Inb. 233-2/2-2/4-1/1-1/1-4/6	3	1
86	TZEEQI 397	Yellow	99 TZEE-Y POP STR QPM S7 Inb. 233-2/2-2/4-1/2-1/3-1/6	3	1
87	TZEEQI 398	Yellow	99 TZEE-Y POP STR QPM S7 Inb. 233-2/2-3/4-1/2-3/3-3/9	3	1
88	TZEEQI 399	Yellow	99 TZEE-Y POP STR QPM S7 Inb. 233-2/2-3/4-1/2-3/3-9/9	3	1
89	TZEEQI 400	Yellow	99 TZEE-Y POP STR QPM S7 Inb. 233-2/2-3/4-2/2-1/2-1/4	3	1
90	TZEEQI 402	Yellow	99 TZEE-Y POP STR QPM S7 Inb. 233-2/2-4/4-2/2-1/3-1/4	3	1
91	TZEEQI 403	Yellow	99 TZEE-Y POP STR QPM S7 Inb. 233-2/2-4/4-2/2-2/3-1/5	3	Admixture
92	TZEEQI 404	Yellow	99 TZEE-Y POP STR QPM S7 Inb. 233-2/2-4/4-2/2-3/3-1/3	3	Admixture
93	TZEEQI 405	Yellow	99 TZEE-Y POP STR QPM S7 Inb. 233-2/2-3/4-1/2-2/3-5/8	3	1
94	TZEEQI 407	Yellow	99 TZEE-Y POP STR QPM S7 Inb. 233-2/2-2/4-1/2-1/3-6/6	3	1
95	TZEEQI 408	Yellow	99 TZEE-Y POP STR QPM S7 Inb. 233-2/2-3/4-2/2-2/2-1/6	3	1
96	TZEEQI 409	Yellow	99 TZEE-Y POP STR QPM S8 Inb. 22-1/1-3/3-2/2-1/1-1/2-1/2	3	Admixture
97	TZEEQI 411	Yellow	99 TZEE-Y POP STR QPM S8 Inb. 85-1/2-3/3-2/3-1/1-3/3-1/3	3	Admixture
98	TZEEQI 412	Yellow	99 TZEE-Y POP STR QPM S8 Inb. 83-3/4-1/4-2/2-1/2-2/2-1/4	3	4
99	TZEEQI 414	Yellow	99 TZEE-Y POP STR QPM S8 Inb. 154-1/2-4/4-2/2-2/2-1/1-3/3	3	Admixture
100	TZEEQI 110-CHK	White	TZEE-W POP x 1368 STR S7 Inb 40 x Pool 15 SR QPM BC2S5 (7) 6/9-8/8-1/3	1	Admixture
101	TZEEQI 16-CHK	White	TZEE-W Pop x 1368 STR S7 Inb 40 x Pool 15 SR QPM BC2S5 (2) 2/5-3/3-1/1	1	Admixture
102	TZEEQI 60-CHK	White	TZEE-W POP x 1368 STR S7 Inb 40 x Pool 15 SR QPM BC2S5 (7) 4/9-2/8-2/2	1	Admixture
103	TZEEQI 7-CHK	White	TZEE-W Pop x 1368 STR S7 Inb 40 x Pool 15 SR QPM BC1S5 (7) 4-10-1-1	1	Admixture
104	TZEEIORQ 14	Orange	N/A	_	_
105	TZEEIORQ 17	Orange	N/A	_	_
106	TZEEIORQ 19A	Orange	N/A	_	_
107	TZEEIORQ 65A	Orange	N/A	_	_
108	TZEEQI 363	Yellow	99 TZEE-Y POP STR QPM S7 Inb. 84-1/2-2/3-1/2-2/2-1/2	_	_
109	TZEEQI 382	Yellow	99 TZEE-Y POP STR QPM S7 Inb. 162-3/3-1/1-1/2-2/3-1/3	_	_
110	TZEEQI 413	Yellow	99 TZEE-Y POP STR QPM S8 Inb. 32-2/2-1/1-1/1-1/2-3/3-1/2	_	_
N/A=information not available
