# Supplementary material for: Genetic diversity and inter-trait relationship of tropical extra-early maturing quality protein maize inbred lines under low soil nitrogen stress
Source: PLoS One. 2021 Jun 11;16(6):e0252506. doi: 10.1371/journal.pone.0252506 (PMC8195346; doi:10.1371/journal.pone.0252506)
Supplement: S2 Table — (XLSX) [file pone.0252506.s002.xlsx]

## Sheet: SOIL ANALYSIS RESULTS
S2 Table. Soil chemical properties of experimental fields used in the study
	Legon				Fumesua		Interpretation (Landon 1991)
	Before depletion		After depletion
Soil Properties/Depth	0-20cm	20-40cm	0-20cm	20-40cm	0-20cm	20-40cm	High	Low
%N	0.09	0.08	0.06	0.05	0.12	0.1	>0.5	<0.2
P(mg/kg)	21.6	8.87	15.76	6.94	102.92	81.73	>50	<15
K (Cmol/kg)	0.75	0.8	0.52	0.31	0.29	0.27	>0.6	<0.2
