# Supplementary material for: Genetic diversity and inter-trait relationship of tropical extra-early maturing quality protein maize inbred lines under low soil nitrogen stress
Source: PLoS One. 2021 Jun 11;16(6):e0252506. doi: 10.1371/journal.pone.0252506 (PMC8195346; doi:10.1371/journal.pone.0252506)
Supplement: S3 Table — (XLSX) [file pone.0252506.s003.xlsx]

## Sheet: Sheet1
S3 Table. Grain yield and other agronomic traits of inbred lines under low nitrogen
INBRED	Grain yield (kg/ha)	Days to anthesis	Days to silking	Anthesis-silking interval	Stay-green characteristics (1-9)	Plant aspect (1-9)	Husk cover (1-5)	Plant height (cm)	Ear height (cm)	Ear aspect (1-9)	Ears per plant	Tryptophan content (%)	Low nitrogen base index
TZEEQI 357	906.232	55.0632	56.2791	1.21593	4.23774	4.22689	3.53908	95.6316	41.5405	4.41887	0.693997	0.0444	5.09252
TZEEQI 387	367.863	57.3814	62.8344	5.453	3.83609	4.84384	1.35137	104.858	44.3525	5.54424	0.938243	0.045	-4.74039
TZEEQI 384	163.365	58.8814	61.8344	2.953	4.08609	4.84384	1.60137	107.371	38.0275	5.29424	1.07574	0.0472	-2.43911
TZEEQI 411	197.495	53.0253	55.9466	2.92131	5.20758	4.97333	3.81443	102.947	36.7018	6.21809	0.694434	0.0503	-8.70508
TZEEQI 403	386.295	60.4915	62.227	1.73551	4.09496	4.51872	1.40766	123.842	57.1668	4.74079	1.1937	0.0505	2.82159
TZEEQI 351	528.219	51.2924	53.7966	2.50424	5.82374	6.35707	3.58834	97.4312	45.8679	4.87094	0.494088	0.0519	-8.15156
TZEEQI 382	839.105	54.5988	58.6343	4.03553	4.28618	4.55423	1.50141	116.463	40.8859	4.37765	0.936482	0.0519	2.07846
TZEEQI 363	314.947	55.7791	59.9243	4.1452	4.81573	4.83514	2.79237	100.331	36.9496	6.3267	0.508057	0.0523	-9.51412
TZEEQI 385	527.303	55.2106	57.5835	2.37287	3.94729	4.55297	2.25133	112.203	47.7232	4.67597	0.927576	0.053	1.96185
TZEEQI 352	419.033	59.0443	61.5894	2.54507	4.63692	4.89115	2.55977	103.188	36.6921	4.81049	0.654705	0.0536	-2.71964
TZEEQI 368	21.6696	60.8582	62.654	1.79581	4.03809	4.63787	4.84733	82.7659	35.2157	6.12141	0.719851	0.054	-5.20747
TZEEQI 381	617.34	52.2999	54.5223	2.22242	4.79877	5.3557	2.62512	104.794	55.3293	4.88013	0.885766	0.054	-1.198
TZEEQI 412	650.633	52.8127	54.8672	2.05458	4.93978	3.60705	1.57034	116.369	50.6861	5.02264	1.02006	0.0545	2.67941
TZEEQI 378	317.073	59.5152	62.1234	2.60813	4.81621	5.08022	3.14928	91.683	44.7657	4.97238	0.854838	0.0549	-3.45985
TZEEQI 369	520.87	57.6137	60.0032	2.38957	4.24401	4.68342	2.02738	114.417	47.6628	4.73452	0.907272	0.0553	0.818052
TZEEQI 389	633.824	57.5124	59.1089	1.59653	4.94494	5.47763	3.30187	114.268	54.2356	5.44168	1.07862	0.0553	-1.07931
TZEEQI 404	153.5	59.0147	61.7196	2.7049	3.85486	4.46518	1.81313	103.955	48.3865	5.62324	1.26794	0.0553	-0.709323
TZEEQI 360	536.02	50.9398	52.52	1.58016	4.76254	5.13934	1.91859	123.059	36.4661	4.96964	0.78988	0.0558	-1.20441
TZEEQI 380	499.901	49.8782	52.4483	2.57012	4.92132	5.05472	2.34852	95.2248	43.6682	5.23856	0.890766	0.057	-2.77255
TZEEQI 386	648.255	58.1889	62.1712	3.98231	3.61634	4.39673	1.61489	96.9399	43.3139	5.03212	0.876877	0.0572	0.836295
TZEEQI 390	424.919	57.6205	59.6061	1.98566	4.15545	4.84707	2.70099	112.793	55.0579	5.54561	1.13911	0.0575	0.0198257
TZEEQI 377	587.062	57.2515	59.8807	2.6292	4.0143	4.73086	2.90148	101.865	45.8784	5.3401	1.05503	0.0577	0.834979
TZEEQI 366	677.874	52.6672	54.0301	1.3629	4.5375	5.51969	3.19772	80.4321	40.5875	4.20651	1.00626	0.058	2.47975
TZEEQI 402	589.339	55.4348	57.1337	1.69888	4.37267	5.10858	2.85619	108.039	43.4924	5.20169	0.871622	0.0589	-0.209815
TZEEQI 407	511.225	62.9098	64.3169	1.40715	4.69211	4.67099	2.44113	121.637	56.6822	5.36255	0.955416	0.0595	-0.0899259
TZEEQI 356	682.851	53.1736	54.9683	1.79468	4.99721	4.06601	3.08057	101.685	42.5139	5.87065	1.1779	0.0596	1.21507
TZEEQI 379	420.888	61.0112	62.7091	1.69787	4.55932	4.73205	2.64542	97.0151	43.6714	5.58737	0.498667	0.0596	-3.77028
TZEEQI 359	407.267	55.152	57.5024	2.35043	5.71298	5.13964	2.54192	115.156	52.1926	4.97975	0.636108	0.06	-5.68517
TZEEIORQ 60	550.399	53.1282	54.6983	1.57012	5.42132	4.55472	3.34852	118.312	45.4432	5.23856	0.940179	0.0604	-1.08964
TZEEQI 400	856.848	59.4492	61.1858	1.73658	4.58271	4.67186	3.07485	120.797	51.1659	4.41967	0.785511	0.0614	3.11176
TZEEIORQ 67	369.639	58.8109	60.0131	1.2022	5.41567	5.51852	3.06086	102.607	49.8607	4.97395	0.346171	0.0621	-6.26688
TZEEQI 391	732.413	60.6889	61.9212	1.23231	4.24134	4.64673	3.11489	112.927	56.2514	4.53212	0.831261	0.0624	3.62291
TZEEQI 398	485.696	58.5632	60.0291	1.46593	4.98774	4.72689	2.78908	119.757	60.703	4.41887	0.955375	0.0624	0.994609
TZEEQI 370	441.173	54.3095	56.8671	2.55754	5.46143	5.27121	3.96557	117.277	43.3245	5.78725	1.25282	0.063	-3.89458
TZEEQI 405	707.762	60.3449	61.3747	1.02985	4.69007	5.11025	2.35209	125.126	57.8732	5.16528	0.994366	0.0631	1.41233
TZEEQI 375	450.098	59.5371	63.1167	3.57958	4.06941	4.70702	2.06924	99.6791	44.2868	5.49235	0.708781	0.0633	-3.37833
TZEEQI 365	548.915	54.0172	56.5973	2.58001	4.86389	4.84576	2.08829	113.684	47.6029	5.39056	0.824083	0.0637	-2.63056
TZEEQI 373	359.846	54.3358	57.1001	2.76421	4.23353	4.39034	3.64194	107.314	45.7786	5.3404	0.973827	0.064	-1.01923
TZEEQI 397	712.285	56.4618	58.387	1.92521	3.99552	4.91583	2.83479	123.815	55.9638	4.94406	0.840933	0.0652	1.84864
TZEEIORQ 63A	857.653	55.2556	56.9704	1.71482	4.01188	3.91445	2.97831	135.566	52.1521	5.05821	1.21339	0.0666	6.65302
TZEEQI 395	915.188	56.2871	57.7736	1.4865	4.90943	4.71271	3.01851	132.694	62.3486	4.65424	0.796464	0.0676	2.59416
TZEEQI 358	641.815	53.6216	55.6404	2.01883	4.81305	4.5814	2.03614	126.383	53.0925	4.70494	1.27464	0.068	3.09122
TZEEQI 372	401.193	53.0204	53.5581	0.537736	4.60905	4.93421	3.21262	108.852	42.782	5.26152	1.14445	0.0682	1.07963
TZEEQI 374	727.455	52.3407	56.035	3.69423	5.19248	4.42666	3.02527	102.4	39.612	5.05011	1.07465	0.0684	-0.549009
TZEEQI 393	941.826	56.0052	57.0305	1.02526	4.78453	4.80416	3.30682	123.113	61.2246	4.78476	1.03133	0.0689	4.34355
TZEEQI 392	1392.37	55.3068	57.0988	1.79194	4.78378	4.17035	2.307	126.077	62.4289	4.83893	0.841835	0.0691	6.47821
TZEEQI 399	712.82	58.7934	60.797	2.00358	4.52337	4.76356	2.55132	125.909	58.5234	5.0723	0.867258	0.0702	0.851672
TZEEQI 353	589.162	54.6267	56.3704	1.74377	5.25501	4.79932	2.31985	90.4668	69.1252	5.22441	0.886814	0.072	-1.42245
TZEEQI 394	1313.83	55.9236	56.9683	1.04468	5.12221	4.31601	1.58057	128.335	51.6139	4.12065	1.19863	0.072	9.30038
TZEEIORQ 51	824.436	52.8564	55.3627	2.50636	5.23853	4.95134	3.63034	121.244	63.6476	5.22818	0.757555	0.0734	-1.72312
TZEEQI 409	640.707	53.0805	55.4201	2.33956	4.4792	5.99029	2.62285	114.287	43.4475	5.46181	1.16816	0.0746	-1.49235
TZEEIORQ 9A	632.819	52.3543	54.5665	2.21218	5.82545	5.30179	4.86446	90.8901	49.1964	5.44341	0.898497	0.0757	-4.19762
TZEEQI 396	579.747	59.8358	60.8501	1.01421	4.48353	4.39034	1.89194	115.652	51.7536	4.8404	0.835732	0.0759	2.246
TZEEIORQ 46	692.739	60.2415	62.227	1.98551	4.34496	4.51872	2.40766	111.48	51.3043	4.99079	0.938251	0.0766	2.12348
TZEEIORQ 73A	1943.55	50.3782	51.9594	1.5812	5.43577	4.62513	3.44466	130.115	66.7076	4.83601	0.914522	0.0768	8.50248
TZEEIORQ 50	395.36	53.9837	57.0159	3.03218	5.05987	6.03437	4.65281	102.387	51.4287	5.94585	0.641455	0.0772	-8.97728
TZEEQI 408	1117.07	57.2863	58.4308	1.14451	3.90689	4.37455	3.86645	111.455	60.0014	4.90342	0.967456	0.0775	7.34603
TZEEIORQ 70A	624.665	55.1018	57.6762	2.57439	4.66717	4.19404	2.07329	132.595	61.7285	5.04837	0.691556	0.0781	-0.460039
TZEEIORQ 58	1010.05	60.7054	63.4566	2.75122	5.04157	4.85928	3.85271	122.048	61.2897	4.86411	0.60802	0.0793	-0.240313
TZEEQI 361	589.411	54.8264	56.8303	2.00393	4.48161	4.8067	2.79602	131.761	52.1238	5.59664	1.18663	0.08	0.627869
TZEEQI 354	706.97	54.2032	57.1001	2.89685	5.7146	5.02003	2.32871	104.44	50.9602	4.80469	0.944844	0.0819	-2.12288
TZEEQI 413	888.686	52.3268	55.6206	3.29384	4.87962	5.20804	2.79775	108.396	49.6434	4.89558	0.878788	0.0862	-0.616548
TZEEQI 414	674.918	51.7609	54.4004	2.63948	5.51621	5.0645	3.49741	112.718	41.6707	5.18681	1.02064	0.0937	-2.1354
TZEEIORQ 1	547.881	51.7515	53.3807	1.6292	5.3893	5.73086	4.40148	100.828	45.8409	5.69305	0.914651	*	-4.46851
TZEEIORQ 10	486.755	54.6362	56.5476	1.91142	5.26501	5.18229	3.57466	95.1505	37.3921	5.0661	0.84686	*	-2.90543
TZEEIORQ 12A	544.485	52.8132	55.5291	2.71593	5.61274	5.72689	2.78908	115.765	58.728	4.66887	0.734567	*	-4.94407
TZEEIORQ 13A	562.716	54.7058	58.0297	3.32394	5.21604	6.53928	2.33437	110.97	55.781	5.09909	0.821707	*	-6.73312
TZEEIORQ 14	791.346	51.8407	55.035	3.19423	5.44248	4.92666	2.77527	115.737	54.0245	5.30011	1.00791	*	-1.91367
TZEEIORQ 16	811.614	55.4101	59.1268	3.71678	4.98032	4.58486	2.0719	106.496	48.1735	4.64394	0.936016	*	0.230471
TZEEIORQ 17	1554.68	56.34	57.2829	0.942884	4.55671	5.28554	2.53967	119.587	58.1804	5.17841	1.04013	*	7.15882
TZEEIORQ 19A	1171.32	55.3782	57.4594	2.0812	5.31077	4.87513	1.94466	99.1903	49.1451	4.83601	0.854862	*	2.37387
TZEEIORQ 2	809.689	56.4083	58.9328	2.52442	4.66694	4.94618	2.774	123.873	62.5209	4.80969	0.820214	*	0.556131
TZEEIORQ 20A	574.798	55.8305	58.9201	3.08956	4.6042	4.99029	2.62285	121.9	52.66	5.21181	0.955822	*	-1.71419
TZEEIORQ 21A	1350.05	56.9599	59.6195	2.65957	5.21362	5.47286	1.66119	111.809	52.8172	4.71425	1.01294	*	3.02598
TZEEIORQ 22A	1484.05	57.5748	58.7552	1.18041	4.73219	5.40549	1.88387	123.61	62.873	4.20164	1.08838	*	8.19396
TZEEIORQ 23 A	410.816	57.3956	59.0747	1.67908	4.64529	4.52159	2.85324	123.376	56.4125	5.17596	0.651194	*	-1.89198
TZEEIORQ 25	1034.96	58.0132	60.9647	2.95149	4.66222	4.26251	2.88556	125.503	58.4136	5.28704	1.09523	*	3.28625
TZEEIORQ 3	808.029	59.6441	60.419	0.77491	4.46429	5.19776	2.35147	106.339	52.3812	4.87568	1.13437	*	4.01015
TZEEIORQ 34	787.258	58.3518	59.6762	1.32439	4.29217	4.94404	1.82329	121.707	50.8035	4.54837	1.03495	*	4.25095
TZEEIORQ 38A	816.798	58.5371	60.1167	1.57958	5.06941	4.45702	4.06924	129.242	66.8118	5.24235	0.873317	*	1.16299
TZEEIORQ 39B	651.748	60.2158	62.2695	2.05374	4.57219	4.74908	2.53752	106.105	46.4031	4.79757	0.782373	*	0.463846
TZEEIORQ 4	1344.59	58.9098	61.0669	2.15715	4.69211	4.17099	1.44113	119.887	63.4447	4.61255	1.0475	*	7.51295
TZEEIORQ 40A	533.075	60.928	63.4429	2.51498	4.1857	4.14996	1.7145	133.424	63.6068	4.53349	0.815686	*	1.8352
TZEEIORQ 42A	888.729	58.1757	59.2765	1.10086	4.47062	4.49361	2.84794	137.335	65.9683	5.40221	0.797938	*	2.57558
TZEEIORQ 47A	339.78	61.0371	62.0236	0.986498	4.28443	4.21271	2.76851	115.969	49.2611	5.40424	0.855349	*	0.35851
TZEEIORQ 48	538.049	58.3857	59.6338	1.24814	4.22997	4.97713	2.35679	123.819	51.4653	5.27237	0.885303	*	0.435372
TZEEIORQ 5	1056.81	54.6736	55.4683	0.794683	4.37221	3.81601	4.08057	120.035	57.9889	5.62065	1.18135	*	7.08471
TZEEIORQ 50B	551.145	52.9554	56.4566	3.50122	5.04157	5.35928	4.85271	114.136	55.8772	5.86411	0.610993	*	-7.16258
TZEEIORQ 52A	768.848	52.4776	53.3466	0.868921	4.39904	4.98845	4.2416	142.252	57.8249	5.23372	0.964426	*	2.50864
TZEEIORQ 53B	547.402	58.1082	59.404	1.29581	3.78809	4.88787	4.59733	152.791	58.1907	5.87141	0.813843	*	-0.158649
TZEEIORQ 55A	600.531	54.5248	56.3006	1.77578	4.82621	4.7132	3.90408	146.904	56.1493	5.56407	0.780675	*	-1.6465
TZEEIORQ 57A	601.839	54.6456	56.3247	1.67908	4.89529	5.27159	4.35324	140.013	53.9125	5.17596	0.910081	*	-1.21445
TZEEIORQ 59	990.99	51.8646	53.3568	1.49221	5.02943	4.57358	2.58985	150.39	64.9486	5.26186	1.04998	*	3.14997
TZEEIORQ 61A	1023.04	52.2903	54.0951	1.80477	4.16377	4.72272	2.37031	124.997	45.0457	5.03844	1.06247	*	5.0096
TZEEIORQ 62 B	739.237	64.0212	65.564	1.54279	4.88091	4.64008	3.6117	131.795	61.0125	5.61457	0.821625	*	-0.340117
TZEEIORQ 65A	642.767	55.9454	57.0558	1.1104	4.37277	4.92291	4.34552	125.389	58.8533	5.1992	0.992804	*	1.81685
TZEEIORQ 66	734.137	57.2058	59.2797	2.07394	4.71604	6.03928	2.58437	128.008	47.331	5.59909	0.725769	*	-3.80213
TZEEIORQ 68	357.47	57.1992	60.6858	3.48658	4.20771	5.42186	2.32485	101.335	52.1659	5.41967	0.774484	*	-5.01442
TZEEIORQ 6A	233.189	53.3095	54.8671	1.55754	5.33643	6.02121	4.46557	91.3773	44.412	7.03725	0.77388	*	-10.5073
TZEEIORQ 71	571.894	53.6357	56.6338	2.99814	5.47997	5.47713	2.85679	111.082	53.9403	5.27237	0.863341	*	-4.95173
TZEEIORQ 72A	977.849	58.7871	60.7736	1.9865	4.40943	4.71271	3.76851	128.169	42.4486	5.15424	1.23362	*	4.69298
TZEEIORQ 74	831.967	55.9558	56.7797	0.823943	4.21604	5.03928	4.08437	127.22	43.631	5.84909	1.00015	*	2.11393
TZEEIORQ 75	818.754	57.5403	59.5951	2.05477	4.66377	4.97272	3.37031	100.01	47.3457	4.78844	1.03755	*	2.31115
TZEEIORQ 76	642.909	57.6187	60.7711	3.15247	4.16132	4.67175	4.09371	111.866	43.3596	5.39688	0.85491	*	-0.773241
TZEEIORQ 7A	866.748	53.1736	55.2183	2.04468	4.87221	4.06601	2.33057	111.635	48.8764	4.62065	0.812106	*	3.10715
TZEEIORQ 8A	571.214	53.6735	55.9604	2.28689	4.49146	6.07624	4.4298	103.487	48.0491	5.53645	0.763477	*	-4.3856
TZEEQI 110(CHK)	380.905	57.0109	60.1504	3.13948	4.14121	4.3145	2.99741	87.6059	36.5207	5.43681	0.763697	*	-2.3059
TZEEQI 16(CHK)	360.173	59.6043	62.5665	2.96218	5.20045	4.55179	2.36446	130.953	67.8339	5.19341	0.570754	*	-5.33743
TZEEQI 60(CHK)	1204.08	56.2054	58.4566	2.25122	4.54157	4.60928	2.10271	131.586	53.3397	4.86411	0.770291	*	3.94486
TZEEQI 7(CHK)	772.139	55.6889	56.6712	0.982314	4.49134	4.64673	2.11489	106.327	41.7139	5.03212	1.43566	*	5.8066
Mean	684.265	56.1068	58.2341	2.12727	4.70227	4.87045	2.88409	114.763	51.2332	5.14806	0.905083
LSD	440.19	2.5328	2.794	1.2947	0.8349	0.9576	1.1358	16.619	9.6465	0.76	0.3194
