# Supplementary material for: Genetic diversity and inter-trait relationship of tropical extra-early maturing quality protein maize inbred lines under low soil nitrogen stress
Source: PLoS One. 2021 Jun 11;16(6):e0252506. doi: 10.1371/journal.pone.0252506 (PMC8195346; doi:10.1371/journal.pone.0252506)
Supplement: S4 Table — (XLSX) [file pone.0252506.s004.xlsx]

## Sheet: Sheet1
S4 Table. Summary statistics of the 1691 markers used to assess the diversity
SN	chrom	SNP Name	Reference Genome	Major Allele Frequency	Sample Size	No. of observations	Allele No.	Gene Diversity	Heterozygosity	Polymorphic information content (PIC)
100001	1	chr1.S_ 3498	Zea_mays.AGPv3.21	0.61165	103	103	2	0.475068	0.0582524	0.362223
100002	1	chr1.S_ 3020236	Zea_mays.AGPv3.21	0.606796	103	103	2	0.477189	0.106796	0.363334
100003	1	chr1.S_ 4987185	Zea_mays.AGPv3.21	0.796117	103	103	2	0.32463	0.0776699	0.271938
100005	1	chr1.S_ 5086512	Zea_mays.AGPv3.21	0.800971	103	103	2	0.318833	0.0679612	0.268006
100006	1	chr1.S_ 5240995	Zea_mays.AGPv3.21	0.708738	103	103	2	0.412857	0.0970874	0.327632
100007	1	chr1.S_ 5320581	Zea_mays.AGPv3.21	0.718447	103	103	2	0.404562	0.0970874	0.322727
100008	1	chr1.S_ 5802916	Zea_mays.AGPv3.21	0.597087	103	103	2	0.481148	0.0679612	0.365396
100015	1	chr1.S_ 8445533	Zea_mays.AGPv3.21	0.73301	103	103	2	0.391413	0.0679612	0.314811
100016	1	chr1.S_ 8454486	Zea_mays.AGPv3.21	0.776699	103	103	2	0.346875	0.038835	0.286714
100017	1	chr1.S_ 10087238	Zea_mays.AGPv3.21	0.960784	103	102	2	0.0753556	0	0.0725164
100018	1	chr1.S_ 10087893	Zea_mays.AGPv3.21	0.558252	103	103	2	0.493213	0.0873786	0.371584
100019	1	chr1.S_ 10824697	Zea_mays.AGPv3.21	0.88835	103	103	2	0.198369	0.00970874	0.178694
100020	1	chr1.S_ 12186447	Zea_mays.AGPv3.21	0.727273	103	88	2	0.396694	0.0681818	0.318011
100021	1	chr1.S_ 12186545	Zea_mays.AGPv3.21	0.776699	103	103	2	0.346875	0.038835	0.286714
100022	1	chr1.S_ 12246172	Zea_mays.AGPv3.21	0.699029	103	103	2	0.420775	0.0776699	0.332249
100023	1	chr1.S_ 12248556	Zea_mays.AGPv3.21	0.728155	103	103	2	0.39589	0.038835	0.317526
100024	1	chr1.S_ 13685286	Zea_mays.AGPv3.21	0.640777	103	103	2	0.460364	0.135922	0.354396
100025	1	chr1.S_ 14637475	Zea_mays.AGPv3.21	0.708738	103	103	2	0.412857	0.0776699	0.327632
100026	1	chr1.S_ 14638268	Zea_mays.AGPv3.21	0.592233	103	103	2	0.482986	0.0582524	0.366348
100027	1	chr1.S_ 14638328	Zea_mays.AGPv3.21	0.713592	103	103	2	0.408757	0.0679612	0.325216
100028	1	chr1.S_ 14638405	Zea_mays.AGPv3.21	0.631068	103	103	2	0.465642	0.0582524	0.357231
100029	1	chr1.S_ 14858852	Zea_mays.AGPv3.21	0.771845	103	103	2	0.352201	0.0485437	0.290178
100030	1	chr1.S_ 14859007	Zea_mays.AGPv3.21	0.76699	103	103	2	0.357432	0.038835	0.293553
100031	1	chr1.S_ 14926683	Zea_mays.AGPv3.21	0.893204	103	103	2	0.190781	0.0194175	0.172583
100032	1	chr1.S_ 14942647	Zea_mays.AGPv3.21	0.76699	103	103	2	0.357432	0.0776699	0.293553
100034	1	chr1.S_ 15491133	Zea_mays.AGPv3.21	0.868932	103	103	2	0.227778	0.0679612	0.201837
100035	1	chr1.S_ 15727861	Zea_mays.AGPv3.21	0.966019	103	103	2	0.0656518	0.0291262	0.0634967
100036	1	chr1.S_ 15728540	Zea_mays.AGPv3.21	0.966019	103	103	2	0.0656518	0.0291262	0.0634967
100040	1	chr1.S_ 16579032	Zea_mays.AGPv3.21	0.839806	103	103	2	0.269064	0.0291262	0.232866
100041	1	chr1.S_ 17962261	Zea_mays.AGPv3.21	0.665049	103	103	2	0.445518	0.0873786	0.346275
100042	1	chr1.S_ 17962924	Zea_mays.AGPv3.21	0.92233	103	103	2	0.143275	0.038835	0.133011
100043	1	chr1.S_ 17963474	Zea_mays.AGPv3.21	0.771845	103	103	2	0.352201	0.106796	0.290178
100044	1	chr1.S_ 17963662	Zea_mays.AGPv3.21	0.828431	103	102	2	0.284266	0.0294118	0.243862
100045	1	chr1.S_ 19099856	Zea_mays.AGPv3.21	0.805	103	100	2	0.31395	0.03	0.264668
100046	1	chr1.S_ 19102984	Zea_mays.AGPv3.21	0.699029	103	103	2	0.420775	0.0970874	0.332249
100047	1	chr1.S_ 19232403	Zea_mays.AGPv3.21	0.908163	103	98	2	0.166805	0.0204082	0.152893
100048	1	chr1.S_ 19345757	Zea_mays.AGPv3.21	0.859223	103	103	2	0.241917	0.0485437	0.212655
100050	1	chr1.S_ 19559256	Zea_mays.AGPv3.21	0.587379	103	103	2	0.48473	0.0873786	0.367248
100051	1	chr1.S_ 19790957	Zea_mays.AGPv3.21	0.868932	103	103	2	0.227778	0.0291262	0.201837
100052	1	chr1.S_ 19791278	Zea_mays.AGPv3.21	0.621359	103	103	2	0.470544	0.0970874	0.359838
100053	1	chr1.S_ 20418708	Zea_mays.AGPv3.21	0.907767	103	103	2	0.167452	0.00970874	0.153432
100054	1	chr1.S_ 21710017	Zea_mays.AGPv3.21	0.690722	103	97	2	0.427251	0.0412371	0.335979
100058	1	chr1.S_ 21990944	Zea_mays.AGPv3.21	0.84466	103	103	2	0.262419	0.038835	0.227987
100060	1	chr1.S_ 22374962	Zea_mays.AGPv3.21	0.776699	103	103	2	0.346875	0.116505	0.286714
100062	1	chr1.S_ 22462932	Zea_mays.AGPv3.21	0.606796	103	103	2	0.477189	0.0873786	0.363334
100063	1	chr1.S_ 22506517	Zea_mays.AGPv3.21	0.849515	103	103	2	0.255679	0.0291262	0.222993
100064	1	chr1.S_ 22595145	Zea_mays.AGPv3.21	0.84466	103	103	2	0.262419	0.038835	0.227987
100065	1	chr1.S_ 22595305	Zea_mays.AGPv3.21	0.84466	103	103	2	0.262419	0.038835	0.227987
100067	1	chr1.S_ 27389633	Zea_mays.AGPv3.21	0.864078	103	103	2	0.234895	0.0194175	0.207307
100068	1	chr1.S_ 28422409	Zea_mays.AGPv3.21	0.504854	103	103	2	0.499953	0.0776699	0.374976
100070	1	chr1.S_ 28422521	Zea_mays.AGPv3.21	0.504854	103	103	2	0.499953	0.0776699	0.374976
100071	1	chr1.S_ 30572534	Zea_mays.AGPv3.21	0.586957	103	92	2	0.484877	0.0434783	0.367324
100072	1	chr1.S_ 33677101	Zea_mays.AGPv3.21	0.815534	103	103	2	0.300877	0.0582524	0.255613
100074	1	chr1.S_ 33890028	Zea_mays.AGPv3.21	0.912621	103	103	2	0.159487	0.038835	0.146769
100078	1	chr1.S_ 34413173	Zea_mays.AGPv3.21	0.538835	103	103	2	0.496984	0.0679612	0.373487
100080	1	chr1.S_ 34721141	Zea_mays.AGPv3.21	0.660194	103	103	2	0.448676	0.0776699	0.348021
100081	1	chr1.S_ 34815421	Zea_mays.AGPv3.21	0.573684	103	95	2	0.489141	0.0947368	0.369512
100083	1	chr1.S_ 34815622	Zea_mays.AGPv3.21	0.72549	103	102	2	0.398308	0.0392157	0.318984
100084	1	chr1.S_ 34815754	Zea_mays.AGPv3.21	0.514706	103	102	2	0.499567	0.107843	0.374784
100089	1	chr1.S_ 38554563	Zea_mays.AGPv3.21	0.883495	103	103	2	0.205863	0.038835	0.184673
100090	1	chr1.S_ 38614998	Zea_mays.AGPv3.21	0.640777	103	103	2	0.460364	0.0970874	0.354396
100091	1	chr1.S_ 38616619	Zea_mays.AGPv3.21	0.626214	103	103	2	0.46814	0.106796	0.358563
100092	1	chr1.S_ 39259438	Zea_mays.AGPv3.21	0.911765	103	102	2	0.1609	0	0.147955
100093	1	chr1.S_ 39260108	Zea_mays.AGPv3.21	0.564356	103	101	2	0.491716	0.118812	0.370824
100095	1	chr1.S_ 40361103	Zea_mays.AGPv3.21	0.597087	103	103	2	0.481148	0.0679612	0.365396
100098	1	chr1.S_ 43974319	Zea_mays.AGPv3.21	0.631068	103	103	2	0.465642	0.0970874	0.357231
100099	1	chr1.S_ 43975002	Zea_mays.AGPv3.21	0.5	103	103	2	0.5	0.0873786	0.375
100100	1	chr1.S_ 44197611	Zea_mays.AGPv3.21	0.563107	103	103	2	0.492035	0.0970874	0.370986
100101	1	chr1.S_ 44234546	Zea_mays.AGPv3.21	0.703883	103	103	2	0.416863	0.106796	0.329976
100102	1	chr1.S_ 44378021	Zea_mays.AGPv3.21	0.800971	103	103	2	0.318833	0.0291262	0.268006
100103	1	chr1.S_ 44378178	Zea_mays.AGPv3.21	0.800971	103	103	2	0.318833	0.0291262	0.268006
100104	1	chr1.S_ 44545029	Zea_mays.AGPv3.21	0.737864	103	103	2	0.386841	0.038835	0.312018
100105	1	chr1.S_ 44545186	Zea_mays.AGPv3.21	0.737864	103	103	2	0.386841	0.038835	0.312018
100106	1	chr1.S_ 45009471	Zea_mays.AGPv3.21	0.606796	103	103	2	0.477189	0.0873786	0.363334
100107	1	chr1.S_ 45105923	Zea_mays.AGPv3.21	0.645631	103	103	2	0.457583	0.0679612	0.352892
100108	1	chr1.S_ 45119767	Zea_mays.AGPv3.21	0.717822	103	101	2	0.405107	0.0891089	0.323051
100109	1	chr1.S_ 45343114	Zea_mays.AGPv3.21	0.587379	103	103	2	0.48473	0.0873786	0.367248
100111	1	chr1.S_ 45440458	Zea_mays.AGPv3.21	0.92	103	100	2	0.1472	0	0.136366
100113	1	chr1.S_ 45924420	Zea_mays.AGPv3.21	0.776699	103	103	2	0.346875	0.0776699	0.286714
100116	1	chr1.S_ 45935533	Zea_mays.AGPv3.21	0.587379	103	103	2	0.48473	0.0873786	0.367248
100118	1	chr1.S_ 45944564	Zea_mays.AGPv3.21	0.524272	103	103	2	0.498822	0.0582524	0.37441
100119	1	chr1.S_ 45953841	Zea_mays.AGPv3.21	0.776699	103	103	2	0.346875	0.038835	0.286714
100122	1	chr1.S_ 46236942	Zea_mays.AGPv3.21	0.868932	103	103	2	0.227778	0.00970874	0.201837
100123	1	chr1.S_ 46411642	Zea_mays.AGPv3.21	0.553398	103	103	2	0.494297	0.0970874	0.372132
100124	1	chr1.S_ 46417234	Zea_mays.AGPv3.21	0.519417	103	103	2	0.499246	0.0873786	0.374623
100125	1	chr1.S_ 46554901	Zea_mays.AGPv3.21	0.669903	103	103	2	0.442266	0.0582524	0.344466
100128	1	chr1.S_ 46862401	Zea_mays.AGPv3.21	0.868932	103	103	2	0.227778	0.00970874	0.201837
100129	1	chr1.S_ 46934507	Zea_mays.AGPv3.21	0.966019	103	103	2	0.0656518	0.0291262	0.0634967
100130	1	chr1.S_ 47137581	Zea_mays.AGPv3.21	0.951456	103	103	2	0.0923744	0.0194175	0.0881079
100131	1	chr1.S_ 47140009	Zea_mays.AGPv3.21	0.946602	103	103	2	0.101093	0.0291262	0.0959835
100133	1	chr1.S_ 52623607	Zea_mays.AGPv3.21	0.800971	103	103	2	0.318833	0.0485437	0.268006
100135	1	chr1.S_ 53341602	Zea_mays.AGPv3.21	0.572816	103	103	2	0.489396	0.116505	0.369642
100136	1	chr1.S_ 53411980	Zea_mays.AGPv3.21	0.597087	103	103	2	0.481148	0.0873786	0.365396
100137	1	chr1.S_ 53415057	Zea_mays.AGPv3.21	0.708738	103	103	2	0.412857	0.038835	0.327632
100138	1	chr1.S_ 56076890	Zea_mays.AGPv3.21	0.650485	103	103	2	0.454708	0.0582524	0.351328
100139	1	chr1.S_ 58579534	Zea_mays.AGPv3.21	0.76699	103	103	2	0.357432	0.23301	0.293553
100141	1	chr1.S_ 64154912	Zea_mays.AGPv3.21	0.825243	103	103	2	0.288434	0.0970874	0.246837
100144	1	chr1.S_ 64395560	Zea_mays.AGPv3.21	0.747525	103	101	2	0.377463	0.0693069	0.306224
100149	1	chr1.S_ 65092242	Zea_mays.AGPv3.21	0.728155	103	103	2	0.39589	0.0582524	0.317526
100151	1	chr1.S_ 67857781	Zea_mays.AGPv3.21	0.543689	103	103	2	0.496182	0.0582524	0.373084
100152	1	chr1.S_ 68113912	Zea_mays.AGPv3.21	0.893204	103	103	2	0.190781	0.038835	0.172583
100153	1	chr1.S_ 68142262	Zea_mays.AGPv3.21	0.645631	103	103	2	0.457583	0.0679612	0.352892
100154	1	chr1.S_ 68142356	Zea_mays.AGPv3.21	0.776699	103	103	2	0.346875	0.0582524	0.286714
100157	1	chr1.S_ 69296819	Zea_mays.AGPv3.21	0.606796	103	103	2	0.477189	0.0679612	0.363334
100159	1	chr1.S_ 69896940	Zea_mays.AGPv3.21	0.645631	103	103	2	0.457583	0.0873786	0.352892
100160	1	chr1.S_ 73241442	Zea_mays.AGPv3.21	0.81068	103	103	2	0.306956	0.0485437	0.259845
100162	1	chr1.S_ 73357546	Zea_mays.AGPv3.21	0.830097	103	103	2	0.282072	0.0291262	0.24229
100163	1	chr1.S_ 73384332	Zea_mays.AGPv3.21	0.898058	103	103	2	0.183099	0.203883	0.166337
100164	1	chr1.S_ 73387603	Zea_mays.AGPv3.21	0.665049	103	103	2	0.445518	0.0873786	0.346275
100165	1	chr1.S_ 73387838	Zea_mays.AGPv3.21	0.669903	103	103	2	0.442266	0.0776699	0.344466
100167	1	chr1.S_ 75971539	Zea_mays.AGPv3.21	0.73301	103	103	2	0.391413	0.0873786	0.314811
100169	1	chr1.S_ 76173237	Zea_mays.AGPv3.21	0.848958	103	96	2	0.256456	0.28125	0.223571
100172	1	chr1.S_ 77154062	Zea_mays.AGPv3.21	0.684466	103	103	2	0.431945	0.0485437	0.338657
100173	1	chr1.S_ 77158205	Zea_mays.AGPv3.21	0.868932	103	103	2	0.227778	0.00970874	0.201837
100176	1	chr1.S_ 77267463	Zea_mays.AGPv3.21	0.786408	103	103	2	0.335941	0.038835	0.279513
100178	1	chr1.S_ 80081626	Zea_mays.AGPv3.21	0.92	103	100	2	0.1472	0.02	0.136366
100179	1	chr1.S_ 80176119	Zea_mays.AGPv3.21	0.631068	103	103	2	0.465642	0.0776699	0.357231
100180	1	chr1.S_ 80199494	Zea_mays.AGPv3.21	0.92233	103	103	2	0.143275	0.0194175	0.133011
100183	1	chr1.S_ 81113713	Zea_mays.AGPv3.21	0.902913	103	103	2	0.175323	0.038835	0.159954
100186	1	chr1.S_ 81222921	Zea_mays.AGPv3.21	0.828431	103	102	2	0.284266	0.00980392	0.243862
100189	1	chr1.S_ 81984649	Zea_mays.AGPv3.21	0.514563	103	103	2	0.499576	0.0970874	0.374788
100190	1	chr1.S_ 82030388	Zea_mays.AGPv3.21	0.504854	103	103	2	0.499953	0.116505	0.374976
100191	1	chr1.S_ 82033180	Zea_mays.AGPv3.21	0.932039	103	103	2	0.126685	0.038835	0.11866
100192	1	chr1.S_ 82164456	Zea_mays.AGPv3.21	0.834951	103	103	2	0.275615	0.0582524	0.237633
100194	1	chr1.S_ 82520206	Zea_mays.AGPv3.21	0.737624	103	101	2	0.38707	0.00990099	0.312158
100195	1	chr1.S_ 82585540	Zea_mays.AGPv3.21	0.723301	103	103	2	0.400273	0.0679612	0.320164
100196	1	chr1.S_ 82585695	Zea_mays.AGPv3.21	0.76699	103	103	2	0.357432	0.038835	0.293553
100197	1	chr1.S_ 82585906	Zea_mays.AGPv3.21	0.806122	103	98	2	0.312578	0.0408163	0.263726
100199	1	chr1.S_ 82587228	Zea_mays.AGPv3.21	0.723301	103	103	2	0.400273	0.0679612	0.320164
100200	1	chr1.S_ 82590240	Zea_mays.AGPv3.21	0.723301	103	103	2	0.400273	0.0679612	0.320164
100208	1	chr1.S_ 85841732	Zea_mays.AGPv3.21	0.92	103	100	2	0.1472	0.02	0.136366
100212	1	chr1.S_ 86616655	Zea_mays.AGPv3.21	0.917476	103	103	2	0.151428	0.0291262	0.139963
100216	1	chr1.S_ 86853991	Zea_mays.AGPv3.21	0.912621	103	103	2	0.159487	0.0194175	0.146769
100217	1	chr1.S_ 86954922	Zea_mays.AGPv3.21	0.912621	103	103	2	0.159487	0.0194175	0.146769
100218	1	chr1.S_ 87166395	Zea_mays.AGPv3.21	0.907767	103	103	2	0.167452	0.0291262	0.153432
100219	1	chr1.S_ 87170288	Zea_mays.AGPv3.21	0.917476	103	103	2	0.151428	0.0291262	0.139963
100221	1	chr1.S_ 87308898	Zea_mays.AGPv3.21	0.907767	103	103	2	0.167452	0.0291262	0.153432
100222	1	chr1.S_ 87308961	Zea_mays.AGPv3.21	0.907767	103	103	2	0.167452	0.0291262	0.153432
100223	1	chr1.S_ 87571363	Zea_mays.AGPv3.21	0.917476	103	103	2	0.151428	0.0291262	0.139963
100226	1	chr1.S_ 87610789	Zea_mays.AGPv3.21	0.907767	103	103	2	0.167452	0.0291262	0.153432
100227	1	chr1.S_ 87611140	Zea_mays.AGPv3.21	0.917476	103	103	2	0.151428	0.0291262	0.139963
100229	1	chr1.S_ 87629662	Zea_mays.AGPv3.21	0.916667	103	102	2	0.152778	0.0294118	0.141107
100231	1	chr1.S_ 87633504	Zea_mays.AGPv3.21	0.89604	103	101	2	0.186305	0.029703	0.16895
100237	1	chr1.S_ 88971560	Zea_mays.AGPv3.21	0.966019	103	103	2	0.0656518	0.0291262	0.0634967
100238	1	chr1.S_ 88974540	Zea_mays.AGPv3.21	0.975728	103	103	2	0.0473654	0.0291262	0.0462437
100242	1	chr1.S_ 89393518	Zea_mays.AGPv3.21	0.941748	103	103	2	0.109718	0.038835	0.103699
100246	1	chr1.S_ 89780346	Zea_mays.AGPv3.21	0.946602	103	103	2	0.101093	0.0485437	0.0959835
100253	1	chr1.S_ 92819138	Zea_mays.AGPv3.21	0.57767	103	103	2	0.487935	0.126214	0.368895
100254	1	chr1.S_ 92827693	Zea_mays.AGPv3.21	0.548544	103	103	2	0.495287	0.145631	0.372632
100255	1	chr1.S_ 92879449	Zea_mays.AGPv3.21	0.621359	103	103	2	0.470544	0.0970874	0.359838
100256	1	chr1.S_ 92880771	Zea_mays.AGPv3.21	0.621359	103	103	2	0.470544	0.116505	0.359838
100261	1	chr1.S_ 93917153	Zea_mays.AGPv3.21	0.757282	103	103	2	0.367612	0.0970874	0.300043
100262	1	chr1.S_ 93917451	Zea_mays.AGPv3.21	0.597087	103	103	2	0.481148	0.0873786	0.365396
100263	1	chr1.S_ 93917556	Zea_mays.AGPv3.21	0.601942	103	103	2	0.479216	0.0970874	0.364392
100267	1	chr1.S_ 102099025	Zea_mays.AGPv3.21	0.504854	103	103	2	0.499953	0.116505	0.374976
100272	1	chr1.S_ 104816445	Zea_mays.AGPv3.21	0.81068	103	103	2	0.306956	0.0679612	0.259845
100273	1	chr1.S_ 107908388	Zea_mays.AGPv3.21	0.839806	103	103	2	0.269064	0.0291262	0.232866
100274	1	chr1.S_ 112599161	Zea_mays.AGPv3.21	0.664948	103	97	2	0.445584	0.0309278	0.346311
100278	1	chr1.S_ 113065646	Zea_mays.AGPv3.21	0.504854	103	103	2	0.499953	0.0970874	0.374976
100282	1	chr1.S_ 120910975	Zea_mays.AGPv3.21	0.621359	103	103	2	0.470544	0.0970874	0.359838
100283	1	chr1.S_ 124814727	Zea_mays.AGPv3.21	0.65534	103	103	2	0.451739	0.0679612	0.349705
100284	1	chr1.S_ 138049607	Zea_mays.AGPv3.21	0.699029	103	103	2	0.420775	0.0776699	0.332249
100286	1	chr1.S_ 142726101	Zea_mays.AGPv3.21	0.946602	103	103	2	0.101093	0.0291262	0.0959835
100288	1	chr1.S_ 143201215	Zea_mays.AGPv3.21	0.845	103	100	2	0.26195	0.05	0.227641
100291	1	chr1.S_ 148638030	Zea_mays.AGPv3.21	0.752427	103	103	2	0.372561	0.0873786	0.30316
100292	1	chr1.S_ 148646023	Zea_mays.AGPv3.21	0.781553	103	103	2	0.341455	0.0873786	0.283159
100294	1	chr1.S_ 148733892	Zea_mays.AGPv3.21	0.656863	103	102	2	0.450788	0.0784314	0.349183
100295	1	chr1.S_ 150947742	Zea_mays.AGPv3.21	0.839806	103	103	2	0.269064	0.0291262	0.232866
100299	1	chr1.S_ 171248907	Zea_mays.AGPv3.21	0.65534	103	103	2	0.451739	0.0679612	0.349705
100300	1	chr1.S_ 171553775	Zea_mays.AGPv3.21	0.592233	103	103	2	0.482986	0.0776699	0.366348
100302	1	chr1.S_ 171759971	Zea_mays.AGPv3.21	0.88835	103	103	2	0.198369	0.0485437	0.178694
100304	1	chr1.S_ 175458212	Zea_mays.AGPv3.21	0.57767	103	103	2	0.487935	0.106796	0.368895
100305	1	chr1.S_ 175665673	Zea_mays.AGPv3.21	0.834951	103	103	2	0.275615	0.038835	0.237633
100308	1	chr1.S_ 176785762	Zea_mays.AGPv3.21	0.57	103	100	2	0.4902	0.08	0.370052
100310	1	chr1.S_ 176867016	Zea_mays.AGPv3.21	0.538835	103	103	2	0.496984	0.514563	0.373487
100311	1	chr1.S_ 176867103	Zea_mays.AGPv3.21	0.674757	103	103	2	0.43892	0.0873786	0.342594
100312	1	chr1.S_ 176972680	Zea_mays.AGPv3.21	0.786408	103	103	2	0.335941	0.038835	0.279513
100314	1	chr1.S_ 177059178	Zea_mays.AGPv3.21	0.723301	103	103	2	0.400273	0.106796	0.320164
100315	1	chr1.S_ 179670262	Zea_mays.AGPv3.21	0.529412	103	102	2	0.49827	0.117647	0.374133
100317	1	chr1.S_ 179747201	Zea_mays.AGPv3.21	0.698925	103	93	2	0.420858	0.0860215	0.332297
100318	1	chr1.S_ 179750409	Zea_mays.AGPv3.21	0.582524	103	103	2	0.486379	0.116505	0.368097
100319	1	chr1.S_ 180543167	Zea_mays.AGPv3.21	0.893204	103	103	2	0.190781	0.0776699	0.172583
100320	1	chr1.S_ 183811079	Zea_mays.AGPv3.21	0.558252	103	103	2	0.493213	0.126214	0.371584
100321	1	chr1.S_ 183811347	Zea_mays.AGPv3.21	0.509709	103	103	2	0.499811	0.0873786	0.374906
100323	1	chr1.S_ 190736078	Zea_mays.AGPv3.21	0.567961	103	103	2	0.490763	0.0873786	0.370339
100324	1	chr1.S_ 194707416	Zea_mays.AGPv3.21	0.601942	103	103	2	0.479216	0.0970874	0.364392
100325	1	chr1.S_ 196790527	Zea_mays.AGPv3.21	0.645631	103	103	2	0.457583	0.106796	0.352892
100328	1	chr1.S_ 197103869	Zea_mays.AGPv3.21	0.64	103	100	2	0.4608	0.12	0.354632
100329	1	chr1.S_ 197420531	Zea_mays.AGPv3.21	0.713592	103	103	2	0.408757	0.0679612	0.325216
100330	1	chr1.S_ 201229957	Zea_mays.AGPv3.21	0.737864	103	103	2	0.386841	0.0582524	0.312018
100334	1	chr1.S_ 203210377	Zea_mays.AGPv3.21	0.898058	103	103	2	0.183099	0.0485437	0.166337
100339	1	chr1.S_ 207558071	Zea_mays.AGPv3.21	0.525253	103	99	2	0.498725	0.10101	0.374361
100341	1	chr1.S_ 212377438	Zea_mays.AGPv3.21	0.970874	103	103	2	0.0565558	0.038835	0.0549565
100342	1	chr1.S_ 212401150	Zea_mays.AGPv3.21	0.966019	103	103	2	0.0656518	0.0485437	0.0634967
100343	1	chr1.S_ 213030798	Zea_mays.AGPv3.21	0.621359	103	103	2	0.470544	0.135922	0.359838
100344	1	chr1.S_ 213030903	Zea_mays.AGPv3.21	0.776699	103	103	2	0.346875	0.0776699	0.286714
100345	1	chr1.S_ 213031139	Zea_mays.AGPv3.21	0.567961	103	103	2	0.490763	0.126214	0.370339
100346	1	chr1.S_ 213032689	Zea_mays.AGPv3.21	0.757282	103	103	2	0.367612	0.0776699	0.300043
100347	1	chr1.S_ 213137357	Zea_mays.AGPv3.21	0.752427	103	103	2	0.372561	0.0873786	0.30316
100348	1	chr1.S_ 213200341	Zea_mays.AGPv3.21	0.791262	103	103	2	0.330333	0.0873786	0.275773
100350	1	chr1.S_ 213275351	Zea_mays.AGPv3.21	0.553398	103	103	2	0.494297	0.116505	0.372132
100352	1	chr1.S_ 214288864	Zea_mays.AGPv3.21	0.820388	103	103	2	0.294703	0.0679612	0.251278
100354	1	chr1.S_ 214373963	Zea_mays.AGPv3.21	0.592233	103	103	2	0.482986	0.0970874	0.366348
100358	1	chr1.S_ 222259534	Zea_mays.AGPv3.21	0.699029	103	103	2	0.420775	0.252427	0.332249
100360	1	chr1.S_ 222451312	Zea_mays.AGPv3.21	0.825243	103	103	2	0.288434	0.038835	0.246837
100361	1	chr1.S_ 222452651	Zea_mays.AGPv3.21	0.670103	103	97	2	0.44213	0.0824742	0.34439
100362	1	chr1.S_ 224006717	Zea_mays.AGPv3.21	0.92233	103	103	2	0.143275	0	0.133011
100363	1	chr1.S_ 224134808	Zea_mays.AGPv3.21	0.606796	103	103	2	0.477189	0.106796	0.363334
100364	1	chr1.S_ 224143390	Zea_mays.AGPv3.21	0.723301	103	103	2	0.400273	0.0485437	0.320164
100368	1	chr1.S_ 237546148	Zea_mays.AGPv3.21	0.728155	103	103	2	0.39589	0.466019	0.317526
100369	1	chr1.S_ 237592170	Zea_mays.AGPv3.21	0.640777	103	103	2	0.460364	0.116505	0.354396
100372	1	chr1.S_ 239269612	Zea_mays.AGPv3.21	0.805825	103	103	2	0.312942	0.038835	0.263976
100373	1	chr1.S_ 239270092	Zea_mays.AGPv3.21	0.805825	103	103	2	0.312942	0.038835	0.263976
100375	1	chr1.S_ 241426961	Zea_mays.AGPv3.21	0.645161	103	93	2	0.457856	0.0645161	0.35304
100377	1	chr1.S_ 243274669	Zea_mays.AGPv3.21	0.61165	103	103	2	0.475068	0.0776699	0.362223
100379	1	chr1.S_ 243497853	Zea_mays.AGPv3.21	0.699029	103	103	2	0.420775	0.0776699	0.332249
100380	1	chr1.S_ 245369818	Zea_mays.AGPv3.21	0.883495	103	103	2	0.205863	0.0582524	0.184673
100381	1	chr1.S_ 248346659	Zea_mays.AGPv3.21	0.917476	103	103	2	0.151428	0.0679612	0.139963
100382	1	chr1.S_ 251791622	Zea_mays.AGPv3.21	0.834951	103	103	2	0.275615	0.0776699	0.237633
100383	1	chr1.S_ 252203125	Zea_mays.AGPv3.21	0.786408	103	103	2	0.335941	0.038835	0.279513
100384	1	chr1.S_ 252203652	Zea_mays.AGPv3.21	0.786408	103	103	2	0.335941	0.038835	0.279513
100385	1	chr1.S_ 252318552	Zea_mays.AGPv3.21	0.786408	103	103	2	0.335941	0.038835	0.279513
100386	1	chr1.S_ 252381969	Zea_mays.AGPv3.21	0.684466	103	103	2	0.431945	0.0679612	0.338657
100388	1	chr1.S_ 255507936	Zea_mays.AGPv3.21	0.514706	103	102	2	0.499567	0.0882353	0.374784
100389	1	chr1.S_ 255593990	Zea_mays.AGPv3.21	0.898058	103	103	2	0.183099	0.0291262	0.166337
100390	1	chr1.S_ 255606076	Zea_mays.AGPv3.21	0.52451	103	102	2	0.498799	0.0686275	0.374399
100391	1	chr1.S_ 256147077	Zea_mays.AGPv3.21	0.544118	103	102	2	0.496107	0.0882353	0.373046
100393	1	chr1.S_ 258495137	Zea_mays.AGPv3.21	0.877778	103	90	2	0.214568	0.0444444	0.191548
100394	1	chr1.S_ 258508313	Zea_mays.AGPv3.21	0.898058	103	103	2	0.183099	0.0291262	0.166337
100395	1	chr1.S_ 259440409	Zea_mays.AGPv3.21	0.553398	103	103	2	0.494297	0.0970874	0.372132
100396	1	chr1.S_ 261283215	Zea_mays.AGPv3.21	0.713592	103	103	2	0.408757	0.0873786	0.325216
100397	1	chr1.S_ 261283861	Zea_mays.AGPv3.21	0.723301	103	103	2	0.400273	0.0873786	0.320164
100398	1	chr1.S_ 261468315	Zea_mays.AGPv3.21	0.718447	103	103	2	0.404562	0.0970874	0.322727
100399	1	chr1.S_ 261471228	Zea_mays.AGPv3.21	0.849515	103	103	2	0.255679	0.281553	0.222993
100400	1	chr1.S_ 262227407	Zea_mays.AGPv3.21	0.606796	103	103	2	0.477189	0.0679612	0.363334
100401	1	chr1.S_ 262228390	Zea_mays.AGPv3.21	0.825243	103	103	2	0.288434	0.0582524	0.246837
100403	1	chr1.S_ 262235566	Zea_mays.AGPv3.21	0.805825	103	103	2	0.312942	0.038835	0.263976
100404	1	chr1.S_ 263208613	Zea_mays.AGPv3.21	0.533981	103	103	2	0.497691	0.0970874	0.373843
100405	1	chr1.S_ 265812649	Zea_mays.AGPv3.21	0.898058	103	103	2	0.183099	0.0485437	0.166337
100406	1	chr1.S_ 267975432	Zea_mays.AGPv3.21	0.558252	103	103	2	0.493213	0.0873786	0.371584
100407	1	chr1.S_ 268244360	Zea_mays.AGPv3.21	0.543689	103	103	2	0.496182	0.116505	0.373084
100408	1	chr1.S_ 268375025	Zea_mays.AGPv3.21	0.84466	103	103	2	0.262419	0.0970874	0.227987
100409	1	chr1.S_ 268402003	Zea_mays.AGPv3.21	0.825243	103	103	3	0.290084	0.0776699	0.250732
100410	1	chr1.S_ 269388720	Zea_mays.AGPv3.21	0.572816	103	103	2	0.489396	0.0582524	0.369642
100411	1	chr1.S_ 269390402	Zea_mays.AGPv3.21	0.713592	103	103	2	0.408757	0.145631	0.325216
100416	1	chr1.S_ 273742332	Zea_mays.AGPv3.21	0.542105	103	95	2	0.496454	0.136842	0.373221
100418	1	chr1.S_ 274051160	Zea_mays.AGPv3.21	0.762136	103	103	2	0.36257	0.0873786	0.296841
100420	1	chr1.S_ 276049202	Zea_mays.AGPv3.21	0.587379	103	103	2	0.48473	0.0485437	0.367248
100421	1	chr1.S_ 276051089	Zea_mays.AGPv3.21	0.640777	103	103	2	0.460364	0.135922	0.354396
100422	1	chr1.S_ 276178429	Zea_mays.AGPv3.21	0.781553	103	103	2	0.341455	0.106796	0.283159
100423	1	chr1.S_ 276185621	Zea_mays.AGPv3.21	0.626214	103	103	2	0.46814	0.126214	0.358563
100424	1	chr1.S_ 276185888	Zea_mays.AGPv3.21	0.754902	103	102	2	0.37005	0.0588235	0.301581
100425	1	chr1.S_ 276316897	Zea_mays.AGPv3.21	0.572816	103	103	2	0.489396	0.116505	0.369642
100426	1	chr1.S_ 276374263	Zea_mays.AGPv3.21	0.708738	103	103	2	0.412857	0.0582524	0.327632
100427	1	chr1.S_ 276374901	Zea_mays.AGPv3.21	0.820388	103	103	2	0.294703	0.0291262	0.251278
100428	1	chr1.S_ 279244755	Zea_mays.AGPv3.21	0.650485	103	103	2	0.454708	0.0776699	0.351328
100429	1	chr1.S_ 280897441	Zea_mays.AGPv3.21	0.84466	103	103	2	0.262419	0.0970874	0.227987
100430	1	chr1.S_ 280898956	Zea_mays.AGPv3.21	0.84466	103	103	2	0.262419	0.0970874	0.227987
100432	1	chr1.S_ 281045649	Zea_mays.AGPv3.21	0.708738	103	103	2	0.412857	0.0970874	0.327632
100433	1	chr1.S_ 281136780	Zea_mays.AGPv3.21	0.582524	103	103	2	0.486379	0.0776699	0.368097
100434	1	chr1.S_ 281777547	Zea_mays.AGPv3.21	0.912621	103	103	2	0.159487	0.0582524	0.146769
100436	1	chr1.S_ 281895956	Zea_mays.AGPv3.21	0.809783	103	92	2	0.308069	0.0543478	0.260616
100437	1	chr1.S_ 282019811	Zea_mays.AGPv3.21	0.864078	103	103	2	0.234895	0.0776699	0.207307
100438	1	chr1.S_ 282019866	Zea_mays.AGPv3.21	0.88835	103	103	2	0.198369	0.0291262	0.178694
100439	1	chr1.S_ 282137030	Zea_mays.AGPv3.21	0.907767	103	103	2	0.167452	0.0485437	0.153432
100440	1	chr1.S_ 282536608	Zea_mays.AGPv3.21	0.990291	103	103	2	0.019229	0.0194175	0.0190441
100443	1	chr1.S_ 282970755	Zea_mays.AGPv3.21	0.660194	103	103	3	0.461118	0.262136	0.371232
100444	1	chr1.S_ 282971127	Zea_mays.AGPv3.21	0.781553	103	103	2	0.341455	0.320388	0.283159
100445	1	chr1.S_ 283155669	Zea_mays.AGPv3.21	0.509709	103	103	2	0.499811	0.126214	0.374906
100447	1	chr1.S_ 283159320	Zea_mays.AGPv3.21	0.526316	103	95	2	0.498615	0.0842105	0.374307
100448	1	chr1.S_ 283934264	Zea_mays.AGPv3.21	0.883495	103	103	2	0.205863	0.038835	0.184673
100449	1	chr1.S_ 283934355	Zea_mays.AGPv3.21	0.980583	103	103	2	0.0380809	0.0194175	0.0373558
100450	1	chr1.S_ 284081288	Zea_mays.AGPv3.21	0.669903	103	103	2	0.442266	0.0970874	0.344466
100451	1	chr1.S_ 284081645	Zea_mays.AGPv3.21	0.985437	103	103	2	0.028702	0.0291262	0.0282901
100455	1	chr1.S_ 285132909	Zea_mays.AGPv3.21	0.936893	103	103	2	0.118249	0.0291262	0.111257
100456	1	chr1.S_ 285208710	Zea_mays.AGPv3.21	0.907767	103	103	2	0.167452	0.0485437	0.153432
100458	1	chr1.S_ 285215360	Zea_mays.AGPv3.21	0.764706	103	102	2	0.359862	0.0588235	0.295111
100461	1	chr1.S_ 285288568	Zea_mays.AGPv3.21	0.61165	103	103	2	0.475068	0.0970874	0.362223
100462	1	chr1.S_ 285298506	Zea_mays.AGPv3.21	0.509709	103	103	2	0.499811	0.126214	0.374906
100463	1	chr1.S_ 285299539	Zea_mays.AGPv3.21	0.519417	103	103	2	0.499246	0.106796	0.374623
100465	1	chr1.S_ 285462093	Zea_mays.AGPv3.21	0.798913	103	92	2	0.321302	0.141304	0.269685
100466	1	chr1.S_ 285881917	Zea_mays.AGPv3.21	0.873786	103	103	2	0.220567	0.252427	0.196242
100467	1	chr1.S_ 285994919	Zea_mays.AGPv3.21	0.941489	103	94	2	0.110174	0.0319149	0.104105
100468	1	chr1.S_ 286042576	Zea_mays.AGPv3.21	0.820388	103	103	2	0.294703	0.0679612	0.251278
100470	1	chr1.S_ 287061656	Zea_mays.AGPv3.21	0.873786	103	103	2	0.220567	0.0194175	0.196242
100471	1	chr1.S_ 287134377	Zea_mays.AGPv3.21	0.815534	103	103	2	0.300877	0.0582524	0.255613
100472	1	chr1.S_ 287134813	Zea_mays.AGPv3.21	0.898058	103	103	2	0.183099	0.0291262	0.166337
100473	1	chr1.S_ 287217504	Zea_mays.AGPv3.21	0.665049	103	103	2	0.445518	0.0873786	0.346275
100474	1	chr1.S_ 287362372	Zea_mays.AGPv3.21	0.849515	103	103	2	0.255679	0.0485437	0.222993
100475	1	chr1.S_ 287362550	Zea_mays.AGPv3.21	0.699029	103	103	2	0.420775	0.0582524	0.332249
100476	1	chr1.S_ 287793094	Zea_mays.AGPv3.21	0.572816	103	103	2	0.489396	0.116505	0.369642
100477	1	chr1.S_ 287799569	Zea_mays.AGPv3.21	0.825243	103	103	2	0.288434	0.0582524	0.246837
100478	1	chr1.S_ 287961080	Zea_mays.AGPv3.21	0.781553	103	103	2	0.341455	0.0291262	0.283159
100482	1	chr1.S_ 288926112	Zea_mays.AGPv3.21	0.601942	103	103	2	0.479216	0.0776699	0.364392
100484	1	chr1.S_ 291552670	Zea_mays.AGPv3.21	0.84466	103	103	2	0.262419	0.0582524	0.227987
100485	1	chr1.S_ 291596680	Zea_mays.AGPv3.21	0.548544	103	103	2	0.495287	0.0679612	0.372632
100486	1	chr1.S_ 291629304	Zea_mays.AGPv3.21	0.674757	103	103	2	0.43892	0.126214	0.342594
100487	1	chr1.S_ 291636225	Zea_mays.AGPv3.21	0.77	103	100	2	0.3542	0.1	0.291471
100488	1	chr1.S_ 291800810	Zea_mays.AGPv3.21	0.5	103	100	2	0.5	0.06	0.375
100489	1	chr1.S_ 291800909	Zea_mays.AGPv3.21	0.830097	103	103	2	0.282072	0.0485437	0.24229
100490	1	chr1.S_ 291864105	Zea_mays.AGPv3.21	0.669903	103	103	2	0.442266	0.135922	0.344466
100495	1	chr1.S_ 291968437	Zea_mays.AGPv3.21	0.769608	103	102	2	0.354623	0.0686275	0.291744
100496	1	chr1.S_ 291978340	Zea_mays.AGPv3.21	0.708738	103	103	2	0.412857	0.0582524	0.327632
100497	1	chr1.S_ 292225618	Zea_mays.AGPv3.21	0.519417	103	103	2	0.499246	0.0873786	0.374623
100504	1	chr1.S_ 293227494	Zea_mays.AGPv3.21	0.825243	103	103	2	0.288434	0.0582524	0.246837
100507	1	chr1.S_ 293596755	Zea_mays.AGPv3.21	0.553398	103	103	2	0.494297	0.116505	0.372132
100510	1	chr1.S_ 293884958	Zea_mays.AGPv3.21	0.737864	103	103	2	0.386841	0.0582524	0.312018
100511	1	chr1.S_ 293885259	Zea_mays.AGPv3.21	0.626214	103	103	2	0.46814	0.0679612	0.358563
100512	1	chr1.S_ 294007806	Zea_mays.AGPv3.21	0.606796	103	103	2	0.477189	0.0873786	0.363334
100516	1	chr1.S_ 294715489	Zea_mays.AGPv3.21	0.635922	103	103	2	0.46305	0.0485437	0.355842
100517	1	chr1.S_ 294808967	Zea_mays.AGPv3.21	0.737864	103	103	2	0.386841	0.0776699	0.312018
100518	1	chr1.S_ 294809184	Zea_mays.AGPv3.21	0.786408	103	103	2	0.335941	0.0776699	0.279513
100520	1	chr1.S_ 294819740	Zea_mays.AGPv3.21	0.718447	103	103	2	0.404562	0.0776699	0.322727
100522	1	chr1.S_ 294965849	Zea_mays.AGPv3.21	0.704301	103	93	2	0.416522	0.0752688	0.329777
100523	1	chr1.S_ 294974385	Zea_mays.AGPv3.21	0.579208	103	101	2	0.487452	0.108911	0.368647
100524	1	chr1.S_ 295004417	Zea_mays.AGPv3.21	0.815534	103	103	3	0.317136	0.0776699	0.293369
100525	1	chr1.S_ 295083564	Zea_mays.AGPv3.21	0.626214	103	103	2	0.46814	0.436893	0.358563
100526	1	chr1.S_ 295098536	Zea_mays.AGPv3.21	0.839806	103	103	2	0.269064	0.203883	0.232866
100527	1	chr1.S_ 295098628	Zea_mays.AGPv3.21	0.626214	103	103	2	0.46814	0.0679612	0.358563
100528	1	chr1.S_ 295143006	Zea_mays.AGPv3.21	0.815534	103	103	2	0.300877	0.116505	0.255613
100529	1	chr1.S_ 295389756	Zea_mays.AGPv3.21	0.538835	103	103	2	0.496984	0.0679612	0.373487
100531	1	chr1.S_ 298819788	Zea_mays.AGPv3.21	0.68932	103	103	2	0.428316	0.135922	0.336588
100532	1	chr1.S_ 298863607	Zea_mays.AGPv3.21	0.834951	103	103	2	0.275615	0.0776699	0.237633
100534	1	chr1.S_ 298903090	Zea_mays.AGPv3.21	0.791262	103	103	2	0.330333	0.0485437	0.275773
100536	1	chr1.S_ 299125059	Zea_mays.AGPv3.21	0.519417	103	103	2	0.499246	0.0873786	0.374623
100538	1	chr1.S_ 299362060	Zea_mays.AGPv3.21	0.776699	103	103	2	0.346875	0.0582524	0.286714
100539	1	chr1.S_ 299471072	Zea_mays.AGPv3.21	0.686275	103	102	3	0.433631	0.137255	0.343769
100540	1	chr1.S_ 299485582	Zea_mays.AGPv3.21	0.789216	103	102	2	0.332709	0.0686275	0.277361
100541	1	chr1.S_ 299485828	Zea_mays.AGPv3.21	0.825243	103	103	2	0.288434	0.0194175	0.246837
100725	2	chr2.S_ 10232	Zea_mays.AGPv3.21	0.820388	103	103	2	0.294703	0.0291262	0.251278
100727	2	chr2.S_ 1190030	Zea_mays.AGPv3.21	0.854369	103	103	2	0.248845	0.0776699	0.217883
100728	2	chr2.S_ 1271483	Zea_mays.AGPv3.21	0.548544	103	103	2	0.495287	0.0873786	0.372632
100729	2	chr2.S_ 1283695	Zea_mays.AGPv3.21	0.679612	103	103	2	0.435479	0.0582524	0.340658
100730	2	chr2.S_ 1291563	Zea_mays.AGPv3.21	0.684466	103	103	2	0.431945	0.0679612	0.338657
100731	2	chr2.S_ 1319887	Zea_mays.AGPv3.21	0.529126	103	103	2	0.498303	0.0873786	0.37415
100732	2	chr2.S_ 1363227	Zea_mays.AGPv3.21	0.917476	103	103	2	0.151428	0.00970874	0.139963
100733	2	chr2.S_ 1439921	Zea_mays.AGPv3.21	0.538835	103	103	2	0.496984	0.145631	0.373487
100736	2	chr2.S_ 2544671	Zea_mays.AGPv3.21	0.665049	103	103	2	0.445518	0.106796	0.346275
100737	2	chr2.S_ 2552526	Zea_mays.AGPv3.21	0.638614	103	101	2	0.461572	0.0693069	0.355048
100740	2	chr2.S_ 2790681	Zea_mays.AGPv3.21	0.723301	103	103	2	0.400273	0.0679612	0.320164
100742	2	chr2.S_ 3112251	Zea_mays.AGPv3.21	0.757282	103	103	2	0.367612	0.0582524	0.300043
100744	2	chr2.S_ 3184727	Zea_mays.AGPv3.21	0.504854	103	103	2	0.499953	0.0970874	0.374976
100745	2	chr2.S_ 3551822	Zea_mays.AGPv3.21	0.5	103	103	2	0.5	0.0873786	0.375
100746	2	chr2.S_ 3582667	Zea_mays.AGPv3.21	0.509709	103	103	2	0.499811	0.106796	0.374906
100750	2	chr2.S_ 9129179	Zea_mays.AGPv3.21	0.708738	103	103	2	0.412857	0.116505	0.327632
100751	2	chr2.S_ 9130236	Zea_mays.AGPv3.21	0.92233	103	103	2	0.143275	0.0582524	0.133011
100752	2	chr2.S_ 9267075	Zea_mays.AGPv3.21	0.949495	103	99	2	0.0959086	0.020202	0.0913094
100753	2	chr2.S_ 11061031	Zea_mays.AGPv3.21	0.878641	103	103	2	0.213262	0.0679612	0.190522
100754	2	chr2.S_ 11141922	Zea_mays.AGPv3.21	0.525	103	100	2	0.49875	0.03	0.374374
100755	2	chr2.S_ 12111842	Zea_mays.AGPv3.21	0.601942	103	103	2	0.479216	0.0582524	0.364392
100757	2	chr2.S_ 13839434	Zea_mays.AGPv3.21	0.76087	103	92	2	0.363894	0.0652174	0.297685
100760	2	chr2.S_ 13858975	Zea_mays.AGPv3.21	0.728155	103	103	2	0.39589	0.0582524	0.317526
100761	2	chr2.S_ 13871252	Zea_mays.AGPv3.21	0.504854	103	103	2	0.499953	0.0776699	0.374976
100762	2	chr2.S_ 13871978	Zea_mays.AGPv3.21	0.873786	103	103	2	0.220567	0.038835	0.196242
100764	2	chr2.S_ 13881004	Zea_mays.AGPv3.21	0.907767	103	103	2	0.167452	0.00970874	0.153432
100766	2	chr2.S_ 14115863	Zea_mays.AGPv3.21	0.548544	103	103	2	0.495287	0.0291262	0.372632
100767	2	chr2.S_ 14119083	Zea_mays.AGPv3.21	0.762136	103	103	2	0.36257	0.0485437	0.296841
100769	2	chr2.S_ 17565632	Zea_mays.AGPv3.21	0.568627	103	102	2	0.490581	0.0980392	0.370246
100770	2	chr2.S_ 17573027	Zea_mays.AGPv3.21	0.56	103	100	2	0.4928	0.12	0.371374
100771	2	chr2.S_ 17715966	Zea_mays.AGPv3.21	0.587379	103	103	2	0.48473	0.0873786	0.367248
100772	2	chr2.S_ 17719133	Zea_mays.AGPv3.21	0.776699	103	103	2	0.346875	0.116505	0.286714
100776	2	chr2.S_ 17778805	Zea_mays.AGPv3.21	0.772222	103	90	2	0.35179	0.0333333	0.289912
100777	2	chr2.S_ 17778989	Zea_mays.AGPv3.21	0.688776	103	98	2	0.428728	0.0714286	0.336824
100780	2	chr2.S_ 18101770	Zea_mays.AGPv3.21	0.640777	103	103	2	0.460364	0.213592	0.354396
100784	2	chr2.S_ 18829182	Zea_mays.AGPv3.21	0.902913	103	103	2	0.175323	0.038835	0.159954
100785	2	chr2.S_ 19821657	Zea_mays.AGPv3.21	0.538835	103	103	2	0.496984	0.0873786	0.373487
100786	2	chr2.S_ 19824529	Zea_mays.AGPv3.21	0.68932	103	103	2	0.428316	0.038835	0.336588
100787	2	chr2.S_ 19882616	Zea_mays.AGPv3.21	0.737864	103	103	2	0.386841	0.038835	0.312018
100788	2	chr2.S_ 21390885	Zea_mays.AGPv3.21	0.961165	103	103	2	0.0746536	0	0.071867
100790	2	chr2.S_ 21665105	Zea_mays.AGPv3.21	0.88835	103	103	2	0.198369	0.0291262	0.178694
100791	2	chr2.S_ 21665191	Zea_mays.AGPv3.21	0.970874	103	103	2	0.0565558	0.0194175	0.0549565
100793	2	chr2.S_ 21893508	Zea_mays.AGPv3.21	0.956311	103	103	2	0.0835611	0.0291262	0.0800699
100795	2	chr2.S_ 21907797	Zea_mays.AGPv3.21	0.956311	103	103	2	0.0835611	0.0291262	0.0800699
100796	2	chr2.S_ 21908925	Zea_mays.AGPv3.21	0.956311	103	103	2	0.0835611	0.0291262	0.0800699
100797	2	chr2.S_ 22017858	Zea_mays.AGPv3.21	0.966019	103	103	2	0.0656518	0.00970874	0.0634967
100798	2	chr2.S_ 22018386	Zea_mays.AGPv3.21	0.961165	103	103	2	0.0746536	0.038835	0.071867
100799	2	chr2.S_ 22106873	Zea_mays.AGPv3.21	0.961165	103	103	2	0.0746536	0.0194175	0.071867
100800	2	chr2.S_ 22660600	Zea_mays.AGPv3.21	0.684466	103	103	2	0.431945	0.0679612	0.338657
100801	2	chr2.S_ 22666093	Zea_mays.AGPv3.21	0.84466	103	103	2	0.262419	0.038835	0.227987
100803	2	chr2.S_ 25934183	Zea_mays.AGPv3.21	0.679612	103	103	2	0.435479	0.0776699	0.340658
100804	2	chr2.S_ 26009478	Zea_mays.AGPv3.21	0.708738	103	103	2	0.412857	0.0776699	0.327632
100806	2	chr2.S_ 28435697	Zea_mays.AGPv3.21	0.84466	103	103	2	0.262419	0.0776699	0.227987
100807	2	chr2.S_ 28938062	Zea_mays.AGPv3.21	0.796117	103	103	2	0.32463	0.038835	0.271938
100808	2	chr2.S_ 29023224	Zea_mays.AGPv3.21	0.878641	103	103	2	0.213262	0.0485437	0.190522
100809	2	chr2.S_ 29031030	Zea_mays.AGPv3.21	0.917476	103	103	2	0.151428	0.0485437	0.139963
100810	2	chr2.S_ 29031156	Zea_mays.AGPv3.21	0.645631	103	103	2	0.457583	0.106796	0.352892
100811	2	chr2.S_ 30555109	Zea_mays.AGPv3.21	0.878641	103	103	2	0.213262	0.0291262	0.190522
100812	2	chr2.S_ 30802433	Zea_mays.AGPv3.21	0.883495	103	103	2	0.205863	0.0194175	0.184673
100813	2	chr2.S_ 31220770	Zea_mays.AGPv3.21	0.635922	103	103	2	0.46305	0.0873786	0.355842
100815	2	chr2.S_ 31440503	Zea_mays.AGPv3.21	0.84466	103	103	2	0.262419	0.038835	0.227987
100816	2	chr2.S_ 31447759	Zea_mays.AGPv3.21	0.912621	103	103	2	0.159487	0.038835	0.146769
100817	2	chr2.S_ 34464521	Zea_mays.AGPv3.21	0.68932	103	103	2	0.428316	0.0970874	0.336588
100818	2	chr2.S_ 34467746	Zea_mays.AGPv3.21	0.834951	103	103	2	0.275615	0.0582524	0.237633
100819	2	chr2.S_ 38497243	Zea_mays.AGPv3.21	0.747573	103	103	2	0.377415	0.038835	0.306194
100820	2	chr2.S_ 38535075	Zea_mays.AGPv3.21	0.728155	103	103	2	0.39589	0.038835	0.317526
100821	2	chr2.S_ 38769301	Zea_mays.AGPv3.21	0.830097	103	103	2	0.282072	0.0485437	0.24229
100822	2	chr2.S_ 38770093	Zea_mays.AGPv3.21	0.752427	103	103	2	0.372561	0.0679612	0.30316
100823	2	chr2.S_ 39473638	Zea_mays.AGPv3.21	0.553398	103	103	2	0.494297	0.0776699	0.372132
100825	2	chr2.S_ 40054501	Zea_mays.AGPv3.21	0.68932	103	103	2	0.428316	0.0776699	0.336588
100826	2	chr2.S_ 40056254	Zea_mays.AGPv3.21	0.68932	103	103	2	0.428316	0.0582524	0.336588
100828	2	chr2.S_ 40243688	Zea_mays.AGPv3.21	0.88835	103	103	2	0.198369	0.0291262	0.178694
100830	2	chr2.S_ 40267772	Zea_mays.AGPv3.21	0.575	103	100	2	0.48875	0.09	0.369312
100831	2	chr2.S_ 40695862	Zea_mays.AGPv3.21	0.84466	103	103	2	0.262419	0.0582524	0.227987
100833	2	chr2.S_ 41040568	Zea_mays.AGPv3.21	0.88835	103	103	2	0.198369	0.0291262	0.178694
100834	2	chr2.S_ 41048672	Zea_mays.AGPv3.21	0.544118	103	102	2	0.496107	0.0490196	0.373046
100838	2	chr2.S_ 44465050	Zea_mays.AGPv3.21	0.815534	103	103	2	0.300877	0.0194175	0.255613
100840	2	chr2.S_ 45828086	Zea_mays.AGPv3.21	0.5	103	103	2	0.5	0.0679612	0.375
100841	2	chr2.S_ 45832050	Zea_mays.AGPv3.21	0.592391	103	92	2	0.482928	0.119565	0.366318
100843	2	chr2.S_ 47491285	Zea_mays.AGPv3.21	0.627551	103	98	2	0.467461	0.0510204	0.358201
100844	2	chr2.S_ 47551605	Zea_mays.AGPv3.21	0.572816	103	103	2	0.489396	0.116505	0.369642
100845	2	chr2.S_ 47675541	Zea_mays.AGPv3.21	0.781553	103	103	2	0.341455	0.0485437	0.283159
100846	2	chr2.S_ 47719552	Zea_mays.AGPv3.21	0.752427	103	103	2	0.372561	0.0679612	0.30316
100847	2	chr2.S_ 47720398	Zea_mays.AGPv3.21	0.708738	103	103	2	0.412857	0.0582524	0.327632
100848	2	chr2.S_ 47744391	Zea_mays.AGPv3.21	0.92233	103	103	2	0.143275	0.0194175	0.133011
100849	2	chr2.S_ 47788650	Zea_mays.AGPv3.21	0.643564	103	101	2	0.458779	0.0594059	0.35354
100850	2	chr2.S_ 47788707	Zea_mays.AGPv3.21	0.650485	103	103	2	0.454708	0.0582524	0.351328
100851	2	chr2.S_ 47789174	Zea_mays.AGPv3.21	0.694175	103	103	2	0.424592	0.0873786	0.334453
100852	2	chr2.S_ 49646434	Zea_mays.AGPv3.21	0.651961	103	102	2	0.453816	0.107843	0.350841
100853	2	chr2.S_ 49935510	Zea_mays.AGPv3.21	0.776699	103	103	2	0.346875	0.038835	0.286714
100854	2	chr2.S_ 49986059	Zea_mays.AGPv3.21	0.68932	103	103	2	0.428316	0.0582524	0.336588
100855	2	chr2.S_ 50091807	Zea_mays.AGPv3.21	0.821782	103	101	2	0.292912	0.0594059	0.250014
100856	2	chr2.S_ 50310642	Zea_mays.AGPv3.21	0.830097	103	103	2	0.282072	0.0679612	0.24229
100857	2	chr2.S_ 53995207	Zea_mays.AGPv3.21	0.956311	103	103	2	0.0835611	0.00970874	0.0800699
100859	2	chr2.S_ 54246504	Zea_mays.AGPv3.21	0.694175	103	103	2	0.424592	0.0679612	0.334453
100860	2	chr2.S_ 54718031	Zea_mays.AGPv3.21	0.839806	103	103	2	0.269064	0.0485437	0.232866
100864	2	chr2.S_ 55395593	Zea_mays.AGPv3.21	0.582524	103	103	3	0.536573	0.0291262	0.451095
100867	2	chr2.S_ 60342885	Zea_mays.AGPv3.21	0.699029	103	103	2	0.420775	0.135922	0.332249
100868	2	chr2.S_ 60344418	Zea_mays.AGPv3.21	0.567961	103	103	2	0.490763	0.145631	0.370339
100869	2	chr2.S_ 60392123	Zea_mays.AGPv3.21	0.893204	103	103	2	0.190781	0.038835	0.172583
100870	2	chr2.S_ 65371894	Zea_mays.AGPv3.21	0.878641	103	103	2	0.213262	0.0485437	0.190522
100872	2	chr2.S_ 79050153	Zea_mays.AGPv3.21	0.635922	103	103	2	0.46305	0.106796	0.355842
100874	2	chr2.S_ 96081718	Zea_mays.AGPv3.21	0.956311	103	103	2	0.0835611	0.00970874	0.0800699
100875	2	chr2.S_ 96086002	Zea_mays.AGPv3.21	0.956311	103	103	2	0.0835611	0.00970874	0.0800699
100877	2	chr2.S_ 100597937	Zea_mays.AGPv3.21	0.925743	103	101	2	0.137487	0.049505	0.128035
100880	2	chr2.S_ 105473586	Zea_mays.AGPv3.21	0.776699	103	103	2	0.346875	0.0582524	0.286714
100882	2	chr2.S_ 111171994	Zea_mays.AGPv3.21	0.713592	103	103	2	0.408757	0.106796	0.325216
100884	2	chr2.S_ 123257637	Zea_mays.AGPv3.21	0.907767	103	103	2	0.167452	0.00970874	0.153432
100885	2	chr2.S_ 125511590	Zea_mays.AGPv3.21	0.648515	103	101	2	0.455887	0.0693069	0.35197
100886	2	chr2.S_ 125711224	Zea_mays.AGPv3.21	0.640777	103	103	2	0.460364	0.0582524	0.354396
100888	2	chr2.S_ 139877172	Zea_mays.AGPv3.21	0.582524	103	103	2	0.486379	0.0582524	0.368097
100889	2	chr2.S_ 140150984	Zea_mays.AGPv3.21	0.747573	103	103	2	0.377415	0.0582524	0.306194
100890	2	chr2.S_ 140151583	Zea_mays.AGPv3.21	0.621359	103	103	2	0.470544	0.0970874	0.359838
100891	2	chr2.S_ 140691761	Zea_mays.AGPv3.21	0.558252	103	103	2	0.493213	0.0679612	0.371584
100892	2	chr2.S_ 140707003	Zea_mays.AGPv3.21	0.572816	103	103	2	0.489396	0.0776699	0.369642
100894	2	chr2.S_ 140959085	Zea_mays.AGPv3.21	0.65534	103	103	2	0.451739	0.398058	0.349705
100895	2	chr2.S_ 149304399	Zea_mays.AGPv3.21	0.631068	103	103	2	0.465642	0.135922	0.357231
100896	2	chr2.S_ 149361371	Zea_mays.AGPv3.21	0.820388	103	103	2	0.294703	0.0485437	0.251278
100897	2	chr2.S_ 149500578	Zea_mays.AGPv3.21	0.62	103	100	2	0.4712	0.12	0.360185
100898	2	chr2.S_ 149501421	Zea_mays.AGPv3.21	0.771845	103	103	2	0.352201	0.0485437	0.290178
100899	2	chr2.S_ 149514130	Zea_mays.AGPv3.21	0.519417	103	103	2	0.499246	0.106796	0.374623
100901	2	chr2.S_ 149799593	Zea_mays.AGPv3.21	0.635922	103	103	2	0.46305	0.0873786	0.355842
100902	2	chr2.S_ 149821686	Zea_mays.AGPv3.21	0.854369	103	103	2	0.248845	0.038835	0.217883
100903	2	chr2.S_ 150780652	Zea_mays.AGPv3.21	0.504854	103	103	2	0.499953	0.504854	0.374976
100904	2	chr2.S_ 152866758	Zea_mays.AGPv3.21	0.543689	103	103	2	0.496182	0.0776699	0.373084
100906	2	chr2.S_ 152870248	Zea_mays.AGPv3.21	0.519417	103	103	2	0.499246	0.0679612	0.374623
100907	2	chr2.S_ 152984007	Zea_mays.AGPv3.21	0.679612	103	103	2	0.435479	0.116505	0.340658
100908	2	chr2.S_ 155824636	Zea_mays.AGPv3.21	0.852941	103	102	2	0.250865	0.215686	0.219398
100909	2	chr2.S_ 156508517	Zea_mays.AGPv3.21	0.616505	103	103	2	0.472853	0.00970874	0.361058
100911	2	chr2.S_ 157360431	Zea_mays.AGPv3.21	0.800971	103	103	2	0.318833	0.0291262	0.268006
100912	2	chr2.S_ 162505635	Zea_mays.AGPv3.21	0.917476	103	103	2	0.151428	0.165049	0.139963
100913	2	chr2.S_ 166507002	Zea_mays.AGPv3.21	0.951456	103	103	2	0.0923744	0.0194175	0.0881079
100915	2	chr2.S_ 166839181	Zea_mays.AGPv3.21	0.584158	103	101	2	0.485835	0.594059	0.367817
100916	2	chr2.S_ 168278949	Zea_mays.AGPv3.21	0.582524	103	103	2	0.486379	0.116505	0.368097
100918	2	chr2.S_ 169701780	Zea_mays.AGPv3.21	0.5	103	102	2	0.5	0.0980392	0.375
100921	2	chr2.S_ 172786332	Zea_mays.AGPv3.21	0.679612	103	103	2	0.435479	0.0776699	0.340658
100922	2	chr2.S_ 172788142	Zea_mays.AGPv3.21	0.718447	103	103	2	0.404562	0.0582524	0.322727
100923	2	chr2.S_ 172890458	Zea_mays.AGPv3.21	0.718447	103	103	2	0.404562	0.0582524	0.322727
100924	2	chr2.S_ 172893543	Zea_mays.AGPv3.21	0.72549	103	102	2	0.398308	0.0784314	0.318984
100925	2	chr2.S_ 173893808	Zea_mays.AGPv3.21	0.582524	103	103	2	0.486379	0.116505	0.368097
100926	2	chr2.S_ 175736418	Zea_mays.AGPv3.21	0.543689	103	103	2	0.496182	0.0776699	0.373084
100927	2	chr2.S_ 175736423	Zea_mays.AGPv3.21	0.538835	103	103	2	0.496984	0.0679612	0.373487
100929	2	chr2.S_ 176016325	Zea_mays.AGPv3.21	0.830097	103	103	2	0.282072	0.0873786	0.24229
100930	2	chr2.S_ 176672096	Zea_mays.AGPv3.21	0.864078	103	103	2	0.234895	0.0582524	0.207307
100931	2	chr2.S_ 176722204	Zea_mays.AGPv3.21	0.519417	103	103	2	0.499246	0.0873786	0.374623
100934	2	chr2.S_ 178401364	Zea_mays.AGPv3.21	0.808824	103	102	2	0.309256	0.0490196	0.261436
100935	2	chr2.S_ 180483184	Zea_mays.AGPv3.21	0.825243	103	103	2	0.288434	0.0582524	0.246837
100936	2	chr2.S_ 180483842	Zea_mays.AGPv3.21	0.543689	103	103	2	0.496182	0.0970874	0.373084
100937	2	chr2.S_ 180630445	Zea_mays.AGPv3.21	0.65534	103	103	2	0.451739	0.553398	0.349705
100938	2	chr2.S_ 185341591	Zea_mays.AGPv3.21	0.868932	103	103	2	0.227778	0.0873786	0.201837
100940	2	chr2.S_ 187178825	Zea_mays.AGPv3.21	0.912621	103	103	2	0.159487	0.0194175	0.146769
100942	2	chr2.S_ 187289598	Zea_mays.AGPv3.21	0.808824	103	102	2	0.309256	0.0490196	0.261436
100944	2	chr2.S_ 188803108	Zea_mays.AGPv3.21	0.509709	103	103	2	0.499811	0.0873786	0.374906
100945	2	chr2.S_ 188811857	Zea_mays.AGPv3.21	0.758242	103	91	2	0.366622	0.0879121	0.299416
100946	2	chr2.S_ 189010773	Zea_mays.AGPv3.21	0.864078	103	103	2	0.234895	0.0582524	0.207307
100947	2	chr2.S_ 189017856	Zea_mays.AGPv3.21	0.817204	103	93	2	0.298763	0.0430108	0.254133
100948	2	chr2.S_ 189984778	Zea_mays.AGPv3.21	0.849515	103	103	2	0.255679	0.0485437	0.222993
100950	2	chr2.S_ 190476586	Zea_mays.AGPv3.21	0.650485	103	103	2	0.454708	0.135922	0.351328
100951	2	chr2.S_ 190587729	Zea_mays.AGPv3.21	0.723301	103	103	2	0.400273	0.0291262	0.320164
100952	2	chr2.S_ 190620740	Zea_mays.AGPv3.21	0.769608	103	102	2	0.354623	0.0882353	0.291744
100953	2	chr2.S_ 190810007	Zea_mays.AGPv3.21	0.868932	103	103	2	0.227778	0.0291262	0.201837
100954	2	chr2.S_ 190810133	Zea_mays.AGPv3.21	0.864078	103	103	2	0.234895	0.0194175	0.207307
100955	2	chr2.S_ 190810193	Zea_mays.AGPv3.21	0.868932	103	103	2	0.227778	0.0291262	0.201837
100956	2	chr2.S_ 190810921	Zea_mays.AGPv3.21	0.868932	103	103	2	0.227778	0.0291262	0.201837
100957	2	chr2.S_ 190838592	Zea_mays.AGPv3.21	0.745	103	100	2	0.37995	0.07	0.307769
100958	2	chr2.S_ 191072132	Zea_mays.AGPv3.21	0.626214	103	103	2	0.46814	0.0679612	0.358563
100959	2	chr2.S_ 191081574	Zea_mays.AGPv3.21	0.57767	103	103	2	0.487935	0.0679612	0.368895
100962	2	chr2.S_ 192025993	Zea_mays.AGPv3.21	0.737864	103	103	2	0.386841	0.0194175	0.312018
100963	2	chr2.S_ 192757212	Zea_mays.AGPv3.21	0.737864	103	103	2	0.386841	0.0582524	0.312018
100964	2	chr2.S_ 192811868	Zea_mays.AGPv3.21	0.514563	103	103	2	0.499576	0.116505	0.374788
100967	2	chr2.S_ 193834820	Zea_mays.AGPv3.21	0.708738	103	103	2	0.412857	0.0970874	0.327632
100968	2	chr2.S_ 193839160	Zea_mays.AGPv3.21	0.616505	103	103	2	0.472853	0.0873786	0.361058
100970	2	chr2.S_ 193969969	Zea_mays.AGPv3.21	0.88835	103	103	2	0.198369	0.00970874	0.178694
100971	2	chr2.S_ 194300023	Zea_mays.AGPv3.21	0.533981	103	103	2	0.497691	0.0776699	0.373843
100972	2	chr2.S_ 194488468	Zea_mays.AGPv3.21	0.912621	103	103	2	0.159487	0.038835	0.146769
100973	2	chr2.S_ 194494133	Zea_mays.AGPv3.21	0.752427	103	103	2	0.372561	0.0679612	0.30316
100976	2	chr2.S_ 195892734	Zea_mays.AGPv3.21	0.631579	103	95	2	0.465374	0.105263	0.357087
100977	2	chr2.S_ 195937061	Zea_mays.AGPv3.21	0.553398	103	103	2	0.494297	0.116505	0.372132
100978	2	chr2.S_ 196008193	Zea_mays.AGPv3.21	0.524272	103	103	2	0.498822	0.174757	0.37441
100979	2	chr2.S_ 197062534	Zea_mays.AGPv3.21	0.902913	103	103	2	0.175323	0.0582524	0.159954
100987	2	chr2.S_ 199515535	Zea_mays.AGPv3.21	0.839806	103	103	2	0.269064	0.0873786	0.232866
100988	2	chr2.S_ 199519126	Zea_mays.AGPv3.21	0.81068	103	103	2	0.306956	0.0679612	0.259845
100990	2	chr2.S_ 199547587	Zea_mays.AGPv3.21	0.876344	103	93	2	0.21673	0.0967742	0.193244
100992	2	chr2.S_ 206793366	Zea_mays.AGPv3.21	0.645631	103	103	2	0.457583	0.126214	0.352892
100993	2	chr2.S_ 206884228	Zea_mays.AGPv3.21	0.621359	103	103	2	0.470544	0.0970874	0.359838
100994	2	chr2.S_ 206923308	Zea_mays.AGPv3.21	0.718447	103	103	2	0.404562	0.0582524	0.322727
100996	2	chr2.S_ 210700492	Zea_mays.AGPv3.21	0.873786	103	103	2	0.220567	0.038835	0.196242
100997	2	chr2.S_ 210743193	Zea_mays.AGPv3.21	0.640777	103	103	2	0.460364	0.0970874	0.354396
100998	2	chr2.S_ 210977322	Zea_mays.AGPv3.21	0.84466	103	103	2	0.262419	0.116505	0.227987
100999	2	chr2.S_ 210978581	Zea_mays.AGPv3.21	0.57767	103	103	2	0.487935	0.106796	0.368895
101002	2	chr2.S_ 211523915	Zea_mays.AGPv3.21	0.635922	103	103	2	0.46305	0.145631	0.355842
101003	2	chr2.S_ 211539534	Zea_mays.AGPv3.21	0.762136	103	103	2	0.36257	0.0873786	0.296841
101004	2	chr2.S_ 211949898	Zea_mays.AGPv3.21	0.771845	103	103	2	0.352201	0.0873786	0.290178
101006	2	chr2.S_ 218072106	Zea_mays.AGPv3.21	0.893204	103	103	2	0.190781	0.038835	0.172583
101007	2	chr2.S_ 218127545	Zea_mays.AGPv3.21	0.529126	103	103	2	0.498303	0.126214	0.37415
101008	2	chr2.S_ 218305743	Zea_mays.AGPv3.21	0.699029	103	103	2	0.420775	0.0776699	0.332249
101009	2	chr2.S_ 218305938	Zea_mays.AGPv3.21	0.563107	103	103	2	0.492035	0.116505	0.370986
101010	2	chr2.S_ 219692857	Zea_mays.AGPv3.21	0.804124	103	97	2	0.315018	0.0618557	0.2654
101011	2	chr2.S_ 221798894	Zea_mays.AGPv3.21	0.781553	103	103	2	0.341455	0.106796	0.283159
101012	2	chr2.S_ 221912123	Zea_mays.AGPv3.21	0.990291	103	103	2	0.019229	0.0194175	0.0190441
101014	2	chr2.S_ 224079217	Zea_mays.AGPv3.21	0.514563	103	103	2	0.499576	0.0970874	0.374788
101017	2	chr2.S_ 224646052	Zea_mays.AGPv3.21	0.582524	103	103	2	0.486379	0.0970874	0.368097
101018	2	chr2.S_ 226347894	Zea_mays.AGPv3.21	0.771845	103	103	2	0.352201	0.0873786	0.290178
101019	2	chr2.S_ 226372842	Zea_mays.AGPv3.21	0.815534	103	103	2	0.300877	0.038835	0.255613
101022	2	chr2.S_ 229474729	Zea_mays.AGPv3.21	0.572816	103	103	2	0.489396	0.0970874	0.369642
101024	2	chr2.S_ 229479274	Zea_mays.AGPv3.21	0.686869	103	99	2	0.43016	0.0808081	0.337641
101025	2	chr2.S_ 230084470	Zea_mays.AGPv3.21	0.635922	103	103	2	0.46305	0.0873786	0.355842
101026	2	chr2.S_ 231075978	Zea_mays.AGPv3.21	0.864078	103	103	2	0.234895	0.0776699	0.207307
101027	2	chr2.S_ 231190831	Zea_mays.AGPv3.21	0.679612	103	103	2	0.435479	0.0970874	0.340658
101029	2	chr2.S_ 231604748	Zea_mays.AGPv3.21	0.65534	103	103	2	0.451739	0.0679612	0.349705
101030	2	chr2.S_ 231604894	Zea_mays.AGPv3.21	0.558252	103	103	2	0.493213	0.106796	0.371584
101031	2	chr2.S_ 231612515	Zea_mays.AGPv3.21	0.656566	103	99	2	0.450974	0.10101	0.349285
101033	2	chr2.S_ 232614139	Zea_mays.AGPv3.21	0.781553	103	103	2	0.341455	0.300971	0.283159
101034	2	chr2.S_ 232652471	Zea_mays.AGPv3.21	0.885417	103	96	2	0.202908	0.208333	0.182322
101035	2	chr2.S_ 234465769	Zea_mays.AGPv3.21	0.878641	103	103	2	0.213262	0.0291262	0.190522
101036	2	chr2.S_ 234702970	Zea_mays.AGPv3.21	0.800971	103	103	2	0.318833	0.0679612	0.268006
101037	2	chr2.S_ 234717219	Zea_mays.AGPv3.21	0.597087	103	103	2	0.481148	0.0485437	0.365396
101038	2	chr2.S_ 234766285	Zea_mays.AGPv3.21	0.68932	103	103	2	0.428316	0.0776699	0.336588
101039	2	chr2.S_ 234879314	Zea_mays.AGPv3.21	0.694175	103	103	2	0.424592	0.106796	0.334453
101040	2	chr2.S_ 234880844	Zea_mays.AGPv3.21	0.830097	103	103	2	0.282072	0.0679612	0.24229
101041	2	chr2.S_ 234881991	Zea_mays.AGPv3.21	0.757282	103	103	2	0.367612	0.0582524	0.300043
101042	2	chr2.S_ 234899194	Zea_mays.AGPv3.21	0.524272	103	103	2	0.498822	0.0970874	0.37441
101044	2	chr2.S_ 234927962	Zea_mays.AGPv3.21	0.791262	103	103	2	0.330333	0.106796	0.275773
101045	2	chr2.S_ 236267003	Zea_mays.AGPv3.21	0.548544	103	103	2	0.495287	0.0873786	0.372632
101048	3	chr3.S_ 3476761	Zea_mays.AGPv3.21	0.509709	103	103	2	0.499811	0.0873786	0.374906
101049	3	chr3.S_ 5675943	Zea_mays.AGPv3.21	0.61165	103	103	2	0.475068	0.0776699	0.362223
101050	3	chr3.S_ 5676024	Zea_mays.AGPv3.21	0.805825	103	103	2	0.312942	0.0776699	0.263976
101052	3	chr3.S_ 5752565	Zea_mays.AGPv3.21	0.597087	103	103	2	0.481148	0.106796	0.365396
101053	3	chr3.S_ 5854416	Zea_mays.AGPv3.21	0.57767	103	103	2	0.487935	0.106796	0.368895
101055	3	chr3.S_ 5986436	Zea_mays.AGPv3.21	0.519417	103	103	2	0.499246	0.0873786	0.374623
101056	3	chr3.S_ 5987967	Zea_mays.AGPv3.21	0.723301	103	103	2	0.400273	0.0873786	0.320164
101058	3	chr3.S_ 6650941	Zea_mays.AGPv3.21	0.606796	103	103	2	0.477189	0.106796	0.363334
101060	3	chr3.S_ 6797231	Zea_mays.AGPv3.21	0.747525	103	101	2	0.377463	0.049505	0.306224
101061	3	chr3.S_ 8221745	Zea_mays.AGPv3.21	0.76699	103	103	2	0.357432	0.0582524	0.293553
101063	3	chr3.S_ 8271974	Zea_mays.AGPv3.21	0.694175	103	103	2	0.424592	0.0679612	0.334453
101066	3	chr3.S_ 13288603	Zea_mays.AGPv3.21	0.805263	103	95	2	0.313629	0.0736842	0.264447
101071	3	chr3.S_ 18647222	Zea_mays.AGPv3.21	0.902913	103	103	2	0.175323	0.0194175	0.159954
101073	3	chr3.S_ 18810897	Zea_mays.AGPv3.21	0.786408	103	103	2	0.335941	0.0970874	0.279513
101075	3	chr3.S_ 22580076	Zea_mays.AGPv3.21	0.864078	103	103	2	0.234895	0.0582524	0.207307
101076	3	chr3.S_ 27860802	Zea_mays.AGPv3.21	0.88835	103	103	2	0.198369	0.0291262	0.178694
101078	3	chr3.S_ 28009096	Zea_mays.AGPv3.21	0.865	103	100	2	0.23355	0.03	0.206277
101079	3	chr3.S_ 28219164	Zea_mays.AGPv3.21	0.906863	103	102	2	0.168925	0.0490196	0.154658
101081	3	chr3.S_ 28335171	Zea_mays.AGPv3.21	0.514563	103	103	2	0.499576	0.0970874	0.374788
101082	3	chr3.S_ 28335426	Zea_mays.AGPv3.21	0.820388	103	103	2	0.294703	0.0873786	0.251278
101083	3	chr3.S_ 28335546	Zea_mays.AGPv3.21	0.616505	103	103	2	0.472853	0.0873786	0.361058
101084	3	chr3.S_ 28618335	Zea_mays.AGPv3.21	0.574468	103	94	2	0.488909	0.12766	0.369393
101086	3	chr3.S_ 29799577	Zea_mays.AGPv3.21	0.723301	103	103	2	0.400273	0.0873786	0.320164
101087	3	chr3.S_ 29812753	Zea_mays.AGPv3.21	0.854369	103	103	2	0.248845	0.0582524	0.217883
101088	3	chr3.S_ 33074115	Zea_mays.AGPv3.21	0.665049	103	103	2	0.445518	0.106796	0.346275
101089	3	chr3.S_ 33129256	Zea_mays.AGPv3.21	0.623596	103	89	2	0.469448	0.101124	0.359257
101091	3	chr3.S_ 33130155	Zea_mays.AGPv3.21	0.849515	103	103	2	0.255679	0.0291262	0.222993
101092	3	chr3.S_ 33165654	Zea_mays.AGPv3.21	0.533981	103	103	2	0.497691	0.446602	0.373843
101093	3	chr3.S_ 33173355	Zea_mays.AGPv3.21	0.842697	103	89	2	0.265118	0.0674157	0.229974
101094	3	chr3.S_ 33412417	Zea_mays.AGPv3.21	0.617978	103	89	2	0.472163	0.0674157	0.360694
101095	3	chr3.S_ 33477440	Zea_mays.AGPv3.21	0.771845	103	103	2	0.352201	0.0485437	0.290178
101096	3	chr3.S_ 33503742	Zea_mays.AGPv3.21	0.529126	103	103	2	0.498303	0.0679612	0.37415
101097	3	chr3.S_ 33557558	Zea_mays.AGPv3.21	0.504854	103	103	2	0.499953	0.0776699	0.374976
101098	3	chr3.S_ 33558369	Zea_mays.AGPv3.21	0.504854	103	103	2	0.499953	0.0776699	0.374976
101099	3	chr3.S_ 33560853	Zea_mays.AGPv3.21	0.737864	103	103	2	0.386841	0.0582524	0.312018
101101	3	chr3.S_ 44221939	Zea_mays.AGPv3.21	0.92233	103	103	2	0.143275	0.038835	0.133011
101102	3	chr3.S_ 44222042	Zea_mays.AGPv3.21	0.971591	103	88	2	0.055204	0.0113636	0.0536803
101103	3	chr3.S_ 44224364	Zea_mays.AGPv3.21	0.708738	103	103	2	0.412857	0.0776699	0.327632
101105	3	chr3.S_ 44675646	Zea_mays.AGPv3.21	0.533981	103	103	2	0.497691	0.116505	0.373843
101109	3	chr3.S_ 53557514	Zea_mays.AGPv3.21	0.752427	103	103	2	0.372561	0.0873786	0.30316
101110	3	chr3.S_ 53677405	Zea_mays.AGPv3.21	0.70098	103	102	2	0.419214	0.107843	0.331344
101111	3	chr3.S_ 53798349	Zea_mays.AGPv3.21	0.864078	103	103	2	0.234895	0.0776699	0.207307
101112	3	chr3.S_ 53892836	Zea_mays.AGPv3.21	0.825243	103	103	2	0.288434	0.0970874	0.246837
101114	3	chr3.S_ 53979223	Zea_mays.AGPv3.21	0.830097	103	103	2	0.282072	0.106796	0.24229
101115	3	chr3.S_ 53979406	Zea_mays.AGPv3.21	0.830097	103	103	2	0.282072	0.106796	0.24229
101116	3	chr3.S_ 55106984	Zea_mays.AGPv3.21	0.665049	103	103	2	0.445518	0.0873786	0.346275
101118	3	chr3.S_ 66186320	Zea_mays.AGPv3.21	0.912621	103	103	2	0.159487	0.0194175	0.146769
101119	3	chr3.S_ 67261645	Zea_mays.AGPv3.21	0.694175	103	103	2	0.424592	0.0873786	0.334453
101121	3	chr3.S_ 67300792	Zea_mays.AGPv3.21	0.65534	103	103	2	0.451739	0.0873786	0.349705
101122	3	chr3.S_ 72370236	Zea_mays.AGPv3.21	0.864078	103	103	2	0.234895	0.15534	0.207307
101124	3	chr3.S_ 91708595	Zea_mays.AGPv3.21	0.572816	103	103	2	0.489396	0.0970874	0.369642
101125	3	chr3.S_ 97919192	Zea_mays.AGPv3.21	0.747573	103	103	2	0.377415	0.0970874	0.306194
101126	3	chr3.S_ 103338846	Zea_mays.AGPv3.21	0.893204	103	103	2	0.190781	0.0582524	0.172583
101127	3	chr3.S_ 103340944	Zea_mays.AGPv3.21	0.674757	103	103	2	0.43892	0.0679612	0.342594
101128	3	chr3.S_ 103418198	Zea_mays.AGPv3.21	0.699029	103	103	2	0.420775	0.38835	0.332249
101129	3	chr3.S_ 108160281	Zea_mays.AGPv3.21	0.917476	103	103	2	0.151428	0.0485437	0.139963
101130	3	chr3.S_ 110530862	Zea_mays.AGPv3.21	0.902913	103	103	2	0.175323	0.0582524	0.159954
101131	3	chr3.S_ 110576425	Zea_mays.AGPv3.21	0.533981	103	103	2	0.497691	0.116505	0.373843
101133	3	chr3.S_ 120715918	Zea_mays.AGPv3.21	0.77451	103	102	2	0.349289	0.0588235	0.288287
101134	3	chr3.S_ 125030156	Zea_mays.AGPv3.21	0.61165	103	103	2	0.475068	0.0582524	0.362223
101135	3	chr3.S_ 125130180	Zea_mays.AGPv3.21	0.558252	103	103	2	0.493213	0.106796	0.371584
101137	3	chr3.S_ 125446953	Zea_mays.AGPv3.21	0.660194	103	103	2	0.448676	0.0582524	0.348021
101138	3	chr3.S_ 129186726	Zea_mays.AGPv3.21	0.679612	103	103	2	0.435479	0.0776699	0.340658
101141	3	chr3.S_ 132283089	Zea_mays.AGPv3.21	0.616505	103	103	2	0.472853	0.126214	0.361058
101142	3	chr3.S_ 132290579	Zea_mays.AGPv3.21	0.859223	103	103	2	0.241917	0.126214	0.212655
101147	3	chr3.S_ 134800028	Zea_mays.AGPv3.21	0.563107	103	103	2	0.492035	0.0970874	0.370986
101149	3	chr3.S_ 135880042	Zea_mays.AGPv3.21	0.616505	103	103	2	0.472853	0.0873786	0.361058
101150	3	chr3.S_ 135880222	Zea_mays.AGPv3.21	0.660194	103	103	2	0.448676	0.0582524	0.348021
101151	3	chr3.S_ 135935111	Zea_mays.AGPv3.21	0.616505	103	103	2	0.472853	0.0873786	0.361058
101153	3	chr3.S_ 135935465	Zea_mays.AGPv3.21	0.951456	103	103	2	0.0923744	0.0194175	0.0881079
101154	3	chr3.S_ 142761261	Zea_mays.AGPv3.21	0.674757	103	103	2	0.43892	0.0679612	0.342594
101157	3	chr3.S_ 148836258	Zea_mays.AGPv3.21	0.771845	103	103	2	0.352201	0.0873786	0.290178
101159	3	chr3.S_ 157961168	Zea_mays.AGPv3.21	0.510753	103	93	2	0.499769	0.0752688	0.374884
101160	3	chr3.S_ 165776725	Zea_mays.AGPv3.21	0.911765	103	102	2	0.1609	0.0392157	0.147955
101163	3	chr3.S_ 165899647	Zea_mays.AGPv3.21	0.679612	103	103	2	0.435479	0.0776699	0.340658
101165	3	chr3.S_ 168906398	Zea_mays.AGPv3.21	0.728155	103	103	2	0.39589	0.0582524	0.317526
101167	3	chr3.S_ 169004972	Zea_mays.AGPv3.21	0.79703	103	101	2	0.323547	0.029703	0.271205
101168	3	chr3.S_ 169087927	Zea_mays.AGPv3.21	0.57767	103	103	2	0.487935	0.0873786	0.368895
101170	3	chr3.S_ 169620127	Zea_mays.AGPv3.21	0.956311	103	103	2	0.0835611	0.0485437	0.0800699
101171	3	chr3.S_ 169765786	Zea_mays.AGPv3.21	0.567961	103	103	2	0.490763	0.0679612	0.370339
101172	3	chr3.S_ 169772116	Zea_mays.AGPv3.21	0.703883	103	103	2	0.416863	0.0679612	0.329976
101173	3	chr3.S_ 171073366	Zea_mays.AGPv3.21	0.752427	103	103	2	0.372561	0.0873786	0.30316
101174	3	chr3.S_ 171178539	Zea_mays.AGPv3.21	0.674757	103	103	2	0.43892	0.184466	0.342594
101175	3	chr3.S_ 171419646	Zea_mays.AGPv3.21	0.686275	103	102	2	0.430604	0.0784314	0.337894
101176	3	chr3.S_ 171471851	Zea_mays.AGPv3.21	0.723301	103	103	2	0.400273	0.0873786	0.320164
101178	3	chr3.S_ 171486108	Zea_mays.AGPv3.21	0.917476	103	103	2	0.151428	0.145631	0.139963
101179	3	chr3.S_ 171486946	Zea_mays.AGPv3.21	0.589474	103	95	2	0.483989	0.126316	0.366866
101180	3	chr3.S_ 173065356	Zea_mays.AGPv3.21	0.786408	103	103	2	0.335941	0.0582524	0.279513
101181	3	chr3.S_ 174508199	Zea_mays.AGPv3.21	0.728155	103	103	2	0.39589	0.0776699	0.317526
101184	3	chr3.S_ 177587678	Zea_mays.AGPv3.21	0.703883	103	103	2	0.416863	0.106796	0.329976
101185	3	chr3.S_ 177839957	Zea_mays.AGPv3.21	0.65534	103	103	2	0.451739	0.0873786	0.349705
101187	3	chr3.S_ 178151513	Zea_mays.AGPv3.21	0.686275	103	102	2	0.430604	0.0784314	0.337894
101188	3	chr3.S_ 178186125	Zea_mays.AGPv3.21	0.519417	103	103	2	0.499246	0.106796	0.374623
101189	3	chr3.S_ 178204418	Zea_mays.AGPv3.21	0.699029	103	103	2	0.420775	0.0970874	0.332249
101190	3	chr3.S_ 178234429	Zea_mays.AGPv3.21	0.533981	103	103	2	0.497691	0.0776699	0.373843
101191	3	chr3.S_ 178235717	Zea_mays.AGPv3.21	0.57767	103	103	2	0.487935	0.0873786	0.368895
101192	3	chr3.S_ 182097084	Zea_mays.AGPv3.21	0.626214	103	103	2	0.46814	0.0873786	0.358563
101193	3	chr3.S_ 186273910	Zea_mays.AGPv3.21	0.572816	103	103	2	0.489396	0.0776699	0.369642
101195	3	chr3.S_ 190145901	Zea_mays.AGPv3.21	0.936893	103	103	2	0.118249	0.00970874	0.111257
101196	3	chr3.S_ 190222581	Zea_mays.AGPv3.21	0.694175	103	103	2	0.424592	0.0485437	0.334453
101197	3	chr3.S_ 190373353	Zea_mays.AGPv3.21	0.543689	103	103	2	0.496182	0.0776699	0.373084
101198	3	chr3.S_ 190375147	Zea_mays.AGPv3.21	0.73301	103	103	2	0.391413	0.0873786	0.314811
101199	3	chr3.S_ 190646761	Zea_mays.AGPv3.21	0.907767	103	103	2	0.167452	0.0291262	0.153432
101200	3	chr3.S_ 195383223	Zea_mays.AGPv3.21	0.76699	103	103	2	0.357432	0.0776699	0.293553
101201	3	chr3.S_ 199556496	Zea_mays.AGPv3.21	0.65534	103	103	2	0.451739	0.106796	0.349705
101202	3	chr3.S_ 203022638	Zea_mays.AGPv3.21	0.529126	103	103	2	0.498303	0.0679612	0.37415
101205	3	chr3.S_ 203824252	Zea_mays.AGPv3.21	0.715686	103	102	2	0.406959	0.0392157	0.324151
101206	3	chr3.S_ 205470942	Zea_mays.AGPv3.21	0.718447	103	103	2	0.404562	0.0582524	0.322727
101207	3	chr3.S_ 205482666	Zea_mays.AGPv3.21	0.703883	103	103	2	0.416863	0.106796	0.329976
101208	3	chr3.S_ 205482780	Zea_mays.AGPv3.21	0.776699	103	103	2	0.346875	0.0582524	0.286714
101209	3	chr3.S_ 210134350	Zea_mays.AGPv3.21	0.73301	103	103	2	0.391413	0.0873786	0.314811
101210	3	chr3.S_ 210147661	Zea_mays.AGPv3.21	0.65534	103	103	2	0.451739	0.106796	0.349705
101211	3	chr3.S_ 210217519	Zea_mays.AGPv3.21	0.65534	103	103	2	0.451739	0.0485437	0.349705
101212	3	chr3.S_ 210222059	Zea_mays.AGPv3.21	0.796117	103	103	2	0.32463	0.0776699	0.271938
101213	3	chr3.S_ 212917822	Zea_mays.AGPv3.21	0.854369	103	103	2	0.248845	0.0194175	0.217883
101214	3	chr3.S_ 215117859	Zea_mays.AGPv3.21	0.631068	103	103	2	0.465642	0.0582524	0.357231
101216	3	chr3.S_ 215262439	Zea_mays.AGPv3.21	0.76699	103	103	2	0.357432	0.0776699	0.293553
101218	3	chr3.S_ 215299756	Zea_mays.AGPv3.21	0.92233	103	103	2	0.143275	0.038835	0.133011
101221	3	chr3.S_ 216089493	Zea_mays.AGPv3.21	0.57767	103	103	2	0.487935	0.106796	0.368895
101222	3	chr3.S_ 217750260	Zea_mays.AGPv3.21	0.519417	103	103	2	0.499246	0.106796	0.374623
101224	3	chr3.S_ 217776081	Zea_mays.AGPv3.21	0.970874	103	103	2	0.0565558	0	0.0549565
101225	3	chr3.S_ 217776686	Zea_mays.AGPv3.21	0.61165	103	103	2	0.475068	0.0970874	0.362223
101226	3	chr3.S_ 217776853	Zea_mays.AGPv3.21	0.883495	103	103	2	0.205863	0.0194175	0.184673
101227	3	chr3.S_ 217781167	Zea_mays.AGPv3.21	0.800971	103	103	2	0.318833	0.0485437	0.268006
101228	3	chr3.S_ 221392149	Zea_mays.AGPv3.21	0.747573	103	103	2	0.377415	0.038835	0.306194
101229	3	chr3.S_ 223169942	Zea_mays.AGPv3.21	0.640777	103	103	2	0.460364	0.0582524	0.354396
101230	3	chr3.S_ 223170190	Zea_mays.AGPv3.21	0.597087	103	103	2	0.481148	0.0485437	0.365396
101231	3	chr3.S_ 223177629	Zea_mays.AGPv3.21	0.925743	103	101	2	0.137487	0.049505	0.128035
101233	3	chr3.S_ 223394442	Zea_mays.AGPv3.21	0.747573	103	103	2	0.377415	0.0582524	0.306194
101236	3	chr3.S_ 223625961	Zea_mays.AGPv3.21	0.92233	103	103	2	0.143275	0.038835	0.133011
101238	3	chr3.S_ 223650090	Zea_mays.AGPv3.21	0.645631	103	103	2	0.457583	0.320388	0.352892
101241	3	chr3.S_ 225634699	Zea_mays.AGPv3.21	0.597087	103	103	2	0.481148	0.0679612	0.365396
101244	3	chr3.S_ 225910827	Zea_mays.AGPv3.21	0.582524	103	103	2	0.486379	0.0776699	0.368097
101246	3	chr3.S_ 226911963	Zea_mays.AGPv3.21	0.572816	103	103	2	0.489396	0.116505	0.369642
101247	3	chr3.S_ 226961806	Zea_mays.AGPv3.21	0.76699	103	103	2	0.357432	0.038835	0.293553
101248	3	chr3.S_ 227044913	Zea_mays.AGPv3.21	0.679612	103	103	3	0.483787	0.0970874	0.432424
101251	3	chr3.S_ 227578406	Zea_mays.AGPv3.21	0.936893	103	103	2	0.118249	0.0291262	0.111257
101252	3	chr3.S_ 227711665	Zea_mays.AGPv3.21	0.834951	103	103	2	0.275615	0.038835	0.237633
101253	3	chr3.S_ 227712104	Zea_mays.AGPv3.21	0.538835	103	103	2	0.496984	0.0873786	0.373487
101254	3	chr3.S_ 228181598	Zea_mays.AGPv3.21	0.521978	103	91	2	0.499034	0.0769231	0.374516
101255	3	chr3.S_ 228338531	Zea_mays.AGPv3.21	0.771845	103	103	2	0.352201	0.0485437	0.290178
101256	3	chr3.S_ 228352589	Zea_mays.AGPv3.21	0.76699	103	103	2	0.357432	0.0194175	0.293553
101257	3	chr3.S_ 229219335	Zea_mays.AGPv3.21	0.849515	103	103	2	0.255679	0.0291262	0.222993
101259	3	chr3.S_ 229284704	Zea_mays.AGPv3.21	0.606796	103	103	2	0.477189	0.0485437	0.363334
101262	3	chr3.S_ 232080394	Zea_mays.AGPv3.21	0.684466	103	103	2	0.431945	0.0291262	0.338657
101263	4	chr4.S_ 29441	Zea_mays.AGPv3.21	0.572816	103	103	2	0.489396	0.0582524	0.369642
101264	4	chr4.S_ 32475	Zea_mays.AGPv3.21	0.762136	103	103	2	0.36257	0.0679612	0.296841
101265	4	chr4.S_ 139753	Zea_mays.AGPv3.21	0.81068	103	103	2	0.306956	0.0485437	0.259845
101266	4	chr4.S_ 139810	Zea_mays.AGPv3.21	0.815534	103	103	2	0.300877	0.038835	0.255613
101268	4	chr4.S_ 691411	Zea_mays.AGPv3.21	0.794118	103	102	2	0.32699	0.0196078	0.273529
101269	4	chr4.S_ 695932	Zea_mays.AGPv3.21	0.932039	103	103	2	0.126685	0.0194175	0.11866
101270	4	chr4.S_ 764133	Zea_mays.AGPv3.21	0.5	103	103	2	0.5	0.0485437	0.375
101271	4	chr4.S_ 766291	Zea_mays.AGPv3.21	0.567961	103	103	2	0.490763	0.0485437	0.370339
101272	4	chr4.S_ 2413837	Zea_mays.AGPv3.21	0.902913	103	103	2	0.175323	0.038835	0.159954
101273	4	chr4.S_ 2428871	Zea_mays.AGPv3.21	0.901042	103	96	2	0.178331	0.03125	0.16243
101275	4	chr4.S_ 2488776	Zea_mays.AGPv3.21	0.898058	103	103	2	0.183099	0.145631	0.166337
101276	4	chr4.S_ 2530457	Zea_mays.AGPv3.21	0.548544	103	103	2	0.495287	0.0679612	0.372632
101277	4	chr4.S_ 2530536	Zea_mays.AGPv3.21	0.825243	103	103	2	0.288434	0.0194175	0.246837
101278	4	chr4.S_ 3250654	Zea_mays.AGPv3.21	0.730392	103	102	2	0.393839	0.0882353	0.316284
101279	4	chr4.S_ 3250791	Zea_mays.AGPv3.21	0.873786	103	103	2	0.220567	0	0.196242
101280	4	chr4.S_ 3262061	Zea_mays.AGPv3.21	0.57767	103	103	2	0.487935	0.0873786	0.368895
101282	4	chr4.S_ 3467520	Zea_mays.AGPv3.21	0.68932	103	103	2	0.428316	0.0582524	0.336588
101285	4	chr4.S_ 3599715	Zea_mays.AGPv3.21	0.590909	103	99	2	0.483471	0.0505051	0.366599
101286	4	chr4.S_ 3600557	Zea_mays.AGPv3.21	0.504854	103	103	2	0.499953	0.0194175	0.374976
101287	4	chr4.S_ 4483781	Zea_mays.AGPv3.21	0.762626	103	99	2	0.362055	0.0505051	0.296513
101288	4	chr4.S_ 4491782	Zea_mays.AGPv3.21	0.587379	103	103	2	0.48473	0.0291262	0.367248
101289	4	chr4.S_ 4626525	Zea_mays.AGPv3.21	0.679612	103	103	2	0.435479	0.0970874	0.340658
101293	4	chr4.S_ 5471376	Zea_mays.AGPv3.21	0.583333	103	102	2	0.486111	0.107843	0.367959
101294	4	chr4.S_ 6391601	Zea_mays.AGPv3.21	0.597087	103	103	2	0.481148	0.0679612	0.365396
101296	4	chr4.S_ 6415549	Zea_mays.AGPv3.21	0.626214	103	103	2	0.46814	0.0679612	0.358563
101297	4	chr4.S_ 6416548	Zea_mays.AGPv3.21	0.57767	103	103	2	0.487935	0.0485437	0.368895
101298	4	chr4.S_ 6417293	Zea_mays.AGPv3.21	0.514563	103	103	2	0.499576	0.0776699	0.374788
101299	4	chr4.S_ 6417974	Zea_mays.AGPv3.21	0.674757	103	103	2	0.43892	0.106796	0.342594
101300	4	chr4.S_ 6423353	Zea_mays.AGPv3.21	0.849515	103	103	2	0.255679	0.0485437	0.222993
101301	4	chr4.S_ 6537429	Zea_mays.AGPv3.21	0.529126	103	103	2	0.498303	0.126214	0.37415
101303	4	chr4.S_ 9898561	Zea_mays.AGPv3.21	0.529126	103	103	2	0.498303	0.106796	0.37415
101306	4	chr4.S_ 14837221	Zea_mays.AGPv3.21	0.728155	103	103	2	0.39589	0.0582524	0.317526
101307	4	chr4.S_ 15635692	Zea_mays.AGPv3.21	0.718447	103	103	2	0.404562	0.15534	0.322727
101308	4	chr4.S_ 20077011	Zea_mays.AGPv3.21	0.718447	103	103	2	0.404562	0.116505	0.322727
101309	4	chr4.S_ 20123454	Zea_mays.AGPv3.21	0.718447	103	103	2	0.404562	0.0970874	0.322727
101310	4	chr4.S_ 20125035	Zea_mays.AGPv3.21	0.902913	103	103	2	0.175323	0.0194175	0.159954
101311	4	chr4.S_ 20570029	Zea_mays.AGPv3.21	0.927184	103	103	2	0.135027	0.0291262	0.125911
101312	4	chr4.S_ 20929145	Zea_mays.AGPv3.21	0.57767	103	103	2	0.487935	0.0291262	0.368895
101313	4	chr4.S_ 20931296	Zea_mays.AGPv3.21	0.912621	103	103	2	0.159487	0.0582524	0.146769
101314	4	chr4.S_ 21159247	Zea_mays.AGPv3.21	0.582524	103	103	2	0.486379	0.0776699	0.368097
101315	4	chr4.S_ 25003814	Zea_mays.AGPv3.21	0.723301	103	103	2	0.400273	0.0873786	0.320164
101316	4	chr4.S_ 28865350	Zea_mays.AGPv3.21	0.826733	103	101	2	0.286492	0.049505	0.245453
101317	4	chr4.S_ 28950125	Zea_mays.AGPv3.21	0.68932	103	103	2	0.428316	0.0582524	0.336588
101318	4	chr4.S_ 29008840	Zea_mays.AGPv3.21	0.728155	103	103	2	0.39589	0.0582524	0.317526
101321	4	chr4.S_ 37056834	Zea_mays.AGPv3.21	0.883495	103	103	2	0.205863	0.0194175	0.184673
101322	4	chr4.S_ 37056889	Zea_mays.AGPv3.21	0.989691	103	97	2	0.020406	0	0.0201978
101323	4	chr4.S_ 37134418	Zea_mays.AGPv3.21	0.514563	103	103	2	0.499576	0.0776699	0.374788
101324	4	chr4.S_ 37135512	Zea_mays.AGPv3.21	0.61165	103	103	2	0.475068	0.0582524	0.362223
101325	4	chr4.S_ 39828006	Zea_mays.AGPv3.21	0.68932	103	103	2	0.428316	0.038835	0.336588
101326	4	chr4.S_ 40423569	Zea_mays.AGPv3.21	0.859223	103	103	2	0.241917	0.0485437	0.212655
101335	4	chr4.S_ 44985374	Zea_mays.AGPv3.21	0.650485	103	103	2	0.454708	0.0582524	0.351328
101336	4	chr4.S_ 51036910	Zea_mays.AGPv3.21	0.87	103	100	2	0.2262	0.02	0.200617
101337	4	chr4.S_ 52044300	Zea_mays.AGPv3.21	0.76699	103	103	2	0.357432	0.0582524	0.293553
101338	4	chr4.S_ 52044395	Zea_mays.AGPv3.21	0.76699	103	103	2	0.357432	0.0582524	0.293553
101339	4	chr4.S_ 52123411	Zea_mays.AGPv3.21	0.873786	103	103	2	0.220567	0.0194175	0.196242
101340	4	chr4.S_ 52125893	Zea_mays.AGPv3.21	0.878641	103	103	2	0.213262	0.0291262	0.190522
101342	4	chr4.S_ 52184976	Zea_mays.AGPv3.21	0.88835	103	103	2	0.198369	0.223301	0.178694
101344	4	chr4.S_ 59320659	Zea_mays.AGPv3.21	0.815534	103	103	2	0.300877	0.038835	0.255613
101345	4	chr4.S_ 59320694	Zea_mays.AGPv3.21	0.815534	103	103	2	0.300877	0.038835	0.255613
101346	4	chr4.S_ 63127621	Zea_mays.AGPv3.21	0.509709	103	103	2	0.499811	0.0485437	0.374906
101349	4	chr4.S_ 66311332	Zea_mays.AGPv3.21	0.815534	103	103	2	0.300877	0.038835	0.255613
101351	4	chr4.S_ 74296275	Zea_mays.AGPv3.21	0.864078	103	103	2	0.234895	0.0582524	0.207307
101352	4	chr4.S_ 79943521	Zea_mays.AGPv3.21	0.737864	103	103	2	0.386841	0.0776699	0.312018
101353	4	chr4.S_ 85322092	Zea_mays.AGPv3.21	0.902913	103	103	2	0.175323	0.038835	0.159954
101354	4	chr4.S_ 96660242	Zea_mays.AGPv3.21	0.805825	103	103	2	0.312942	0.038835	0.263976
101357	4	chr4.S_ 103804399	Zea_mays.AGPv3.21	0.703883	103	103	2	0.416863	0.0873786	0.329976
101358	4	chr4.S_ 110132511	Zea_mays.AGPv3.21	0.927184	103	103	2	0.135027	0.0485437	0.125911
101359	4	chr4.S_ 123693491	Zea_mays.AGPv3.21	0.558252	103	103	2	0.493213	0.0679612	0.371584
101360	4	chr4.S_ 128630425	Zea_mays.AGPv3.21	0.752427	103	103	2	0.372561	0.339806	0.30316
101361	4	chr4.S_ 128631938	Zea_mays.AGPv3.21	0.718447	103	103	2	0.404562	0.0582524	0.322727
101362	4	chr4.S_ 128840277	Zea_mays.AGPv3.21	0.601942	103	103	2	0.479216	0.0582524	0.364392
101363	4	chr4.S_ 128874467	Zea_mays.AGPv3.21	0.669903	103	103	2	0.442266	0.0776699	0.344466
101364	4	chr4.S_ 129017525	Zea_mays.AGPv3.21	0.703883	103	103	2	0.416863	0.0873786	0.329976
101366	4	chr4.S_ 129845767	Zea_mays.AGPv3.21	0.592233	103	103	2	0.482986	0.0582524	0.366348
101367	4	chr4.S_ 129846191	Zea_mays.AGPv3.21	0.839806	103	103	2	0.269064	0.0485437	0.232866
101369	4	chr4.S_ 132911191	Zea_mays.AGPv3.21	0.505051	103	99	2	0.499949	0.0808081	0.374974
101370	4	chr4.S_ 132971202	Zea_mays.AGPv3.21	0.919192	103	99	2	0.148556	0.161616	0.137522
101372	4	chr4.S_ 133690464	Zea_mays.AGPv3.21	0.660194	103	103	2	0.448676	0.0776699	0.348021
101373	4	chr4.S_ 133691133	Zea_mays.AGPv3.21	0.57767	103	103	2	0.487935	0.0679612	0.368895
101374	4	chr4.S_ 134047251	Zea_mays.AGPv3.21	0.694175	103	103	2	0.424592	0.0679612	0.334453
101375	4	chr4.S_ 134047322	Zea_mays.AGPv3.21	0.504854	103	103	2	0.499953	0.0970874	0.374976
101376	4	chr4.S_ 134400762	Zea_mays.AGPv3.21	0.839806	103	103	2	0.269064	0.0291262	0.232866
101377	4	chr4.S_ 134650791	Zea_mays.AGPv3.21	0.927184	103	103	2	0.135027	0.145631	0.125911
101378	4	chr4.S_ 135185222	Zea_mays.AGPv3.21	0.567961	103	103	2	0.490763	0.0873786	0.370339
101379	4	chr4.S_ 135185331	Zea_mays.AGPv3.21	0.587379	103	103	2	0.48473	0.126214	0.367248
101380	4	chr4.S_ 135287678	Zea_mays.AGPv3.21	0.587379	103	103	2	0.48473	0.106796	0.367248
101381	4	chr4.S_ 135288498	Zea_mays.AGPv3.21	0.597087	103	103	2	0.481148	0.0873786	0.365396
101382	4	chr4.S_ 146966221	Zea_mays.AGPv3.21	0.752427	103	103	2	0.372561	0.0679612	0.30316
101383	4	chr4.S_ 146966421	Zea_mays.AGPv3.21	0.941748	103	103	2	0.109718	0.038835	0.103699
101384	4	chr4.S_ 146996177	Zea_mays.AGPv3.21	0.944444	103	99	2	0.104938	0.030303	0.0994323
101385	4	chr4.S_ 147003608	Zea_mays.AGPv3.21	0.572816	103	103	2	0.489396	0.0970874	0.369642
101386	4	chr4.S_ 147003899	Zea_mays.AGPv3.21	0.839806	103	103	2	0.269064	0.0485437	0.232866
101389	4	chr4.S_ 153873927	Zea_mays.AGPv3.21	0.781553	103	103	2	0.341455	0.0291262	0.283159
101391	4	chr4.S_ 155857461	Zea_mays.AGPv3.21	0.713592	103	103	2	0.408757	0.0485437	0.325216
101392	4	chr4.S_ 155938848	Zea_mays.AGPv3.21	0.757282	103	103	2	0.367612	0.0582524	0.300043
101393	4	chr4.S_ 155939640	Zea_mays.AGPv3.21	0.601942	103	103	2	0.479216	0.038835	0.364392
101395	4	chr4.S_ 160964893	Zea_mays.AGPv3.21	0.713592	103	103	2	0.408757	0.106796	0.325216
101396	4	chr4.S_ 161054508	Zea_mays.AGPv3.21	0.88835	103	103	2	0.198369	0.0291262	0.178694
101397	4	chr4.S_ 161056205	Zea_mays.AGPv3.21	0.820388	103	103	2	0.294703	0.0291262	0.251278
101399	4	chr4.S_ 166038849	Zea_mays.AGPv3.21	0.653465	103	101	2	0.452897	0.0792079	0.350339
101402	4	chr4.S_ 167112457	Zea_mays.AGPv3.21	0.696078	103	102	2	0.423106	0.0392157	0.333597
101403	4	chr4.S_ 167113337	Zea_mays.AGPv3.21	0.68932	103	103	2	0.428316	0.0582524	0.336588
101404	4	chr4.S_ 167215233	Zea_mays.AGPv3.21	0.650485	103	103	2	0.454708	0.0582524	0.351328
101405	4	chr4.S_ 167215498	Zea_mays.AGPv3.21	0.601942	103	103	2	0.479216	0.0970874	0.364392
101406	4	chr4.S_ 169534579	Zea_mays.AGPv3.21	0.558252	103	103	2	0.493213	0.0873786	0.371584
101407	4	chr4.S_ 169541635	Zea_mays.AGPv3.21	0.553398	103	103	2	0.494297	0.0776699	0.372132
101409	4	chr4.S_ 169578365	Zea_mays.AGPv3.21	0.563107	103	103	2	0.492035	0.0776699	0.370986
101410	4	chr4.S_ 170436104	Zea_mays.AGPv3.21	0.912621	103	103	2	0.159487	0.0194175	0.146769
101411	4	chr4.S_ 170439089	Zea_mays.AGPv3.21	0.538835	103	103	2	0.496984	0.0873786	0.373487
101412	4	chr4.S_ 170544537	Zea_mays.AGPv3.21	0.5	103	103	2	0.5	0.106796	0.375
101414	4	chr4.S_ 171155682	Zea_mays.AGPv3.21	0.504854	103	103	2	0.499953	0.0776699	0.374976
101415	4	chr4.S_ 171156062	Zea_mays.AGPv3.21	0.631068	103	103	2	0.465642	0.0582524	0.357231
101416	4	chr4.S_ 171294508	Zea_mays.AGPv3.21	0.781553	103	103	2	0.341455	0.0485437	0.283159
101417	4	chr4.S_ 172176633	Zea_mays.AGPv3.21	0.815534	103	103	2	0.300877	0.0194175	0.255613
101418	4	chr4.S_ 172223347	Zea_mays.AGPv3.21	0.509709	103	103	2	0.499811	0.0679612	0.374906
101422	4	chr4.S_ 177673929	Zea_mays.AGPv3.21	0.563107	103	103	2	0.492035	0.0776699	0.370986
101423	4	chr4.S_ 180267947	Zea_mays.AGPv3.21	0.572816	103	103	2	0.489396	0.0776699	0.369642
101424	4	chr4.S_ 180276584	Zea_mays.AGPv3.21	0.631068	103	103	2	0.465642	0.0776699	0.357231
101425	4	chr4.S_ 180277543	Zea_mays.AGPv3.21	0.572816	103	103	2	0.489396	0.116505	0.369642
101426	4	chr4.S_ 180294900	Zea_mays.AGPv3.21	0.526596	103	94	2	0.498585	0.180851	0.374292
101427	4	chr4.S_ 180459355	Zea_mays.AGPv3.21	0.764706	103	102	2	0.359862	0.0588235	0.295111
101428	4	chr4.S_ 180529082	Zea_mays.AGPv3.21	0.544118	103	102	2	0.496107	0.127451	0.373046
101429	4	chr4.S_ 180534521	Zea_mays.AGPv3.21	0.543689	103	103	2	0.496182	0.116505	0.373084
101430	4	chr4.S_ 180534606	Zea_mays.AGPv3.21	0.558252	103	103	2	0.493213	0.126214	0.371584
101431	4	chr4.S_ 181088357	Zea_mays.AGPv3.21	0.674757	103	103	2	0.43892	0.0679612	0.342594
101432	4	chr4.S_ 181092032	Zea_mays.AGPv3.21	0.606796	103	103	2	0.477189	0.0873786	0.363334
101433	4	chr4.S_ 181253653	Zea_mays.AGPv3.21	0.868932	103	103	2	0.227778	0.00970874	0.201837
101434	4	chr4.S_ 181258688	Zea_mays.AGPv3.21	0.533981	103	103	2	0.497691	0.0776699	0.373843
101435	4	chr4.S_ 181259578	Zea_mays.AGPv3.21	0.548544	103	103	2	0.495287	0.0873786	0.372632
101437	4	chr4.S_ 185892686	Zea_mays.AGPv3.21	0.834951	103	103	2	0.275615	0.038835	0.237633
101438	4	chr4.S_ 187770379	Zea_mays.AGPv3.21	0.834951	103	103	2	0.275615	0.038835	0.237633
101439	4	chr4.S_ 187770665	Zea_mays.AGPv3.21	0.854369	103	103	2	0.248845	0.0582524	0.217883
101440	4	chr4.S_ 188490655	Zea_mays.AGPv3.21	0.864078	103	103	2	0.234895	0.0582524	0.207307
101441	4	chr4.S_ 188490851	Zea_mays.AGPv3.21	0.805825	103	103	2	0.312942	0.0582524	0.263976
101443	4	chr4.S_ 188664024	Zea_mays.AGPv3.21	0.598958	103	96	2	0.480414	0.0729167	0.365015
101445	4	chr4.S_ 195557684	Zea_mays.AGPv3.21	0.898058	103	103	2	0.183099	0.0291262	0.166337
101446	4	chr4.S_ 197230931	Zea_mays.AGPv3.21	0.757282	103	103	2	0.367612	0.0582524	0.300043
101448	4	chr4.S_ 197250790	Zea_mays.AGPv3.21	0.524272	103	103	2	0.498822	0.174757	0.37441
101449	4	chr4.S_ 197329998	Zea_mays.AGPv3.21	0.73301	103	103	2	0.391413	0.0679612	0.314811
101450	4	chr4.S_ 197994483	Zea_mays.AGPv3.21	0.81068	103	103	2	0.306956	0.0873786	0.259845
101452	4	chr4.S_ 198256733	Zea_mays.AGPv3.21	0.786408	103	103	2	0.335941	0.038835	0.279513
101453	4	chr4.S_ 198260319	Zea_mays.AGPv3.21	0.73301	103	103	2	0.391413	0.0873786	0.314811
101455	4	chr4.S_ 200235674	Zea_mays.AGPv3.21	0.631068	103	103	2	0.465642	0.0776699	0.357231
101457	4	chr4.S_ 202767113	Zea_mays.AGPv3.21	0.747573	103	103	2	0.377415	0.0776699	0.306194
101458	4	chr4.S_ 203276423	Zea_mays.AGPv3.21	0.587379	103	103	2	0.48473	0.0679612	0.367248
101459	4	chr4.S_ 203660411	Zea_mays.AGPv3.21	0.553398	103	103	2	0.494297	0.0970874	0.372132
101460	4	chr4.S_ 203711083	Zea_mays.AGPv3.21	0.703883	103	103	2	0.416863	0.0679612	0.329976
101461	4	chr4.S_ 203824054	Zea_mays.AGPv3.21	0.665049	103	103	2	0.445518	0.0679612	0.346275
101462	4	chr4.S_ 203864646	Zea_mays.AGPv3.21	0.674757	103	103	2	0.43892	0.0485437	0.342594
101463	4	chr4.S_ 206634492	Zea_mays.AGPv3.21	0.555556	103	99	2	0.493827	0.121212	0.371895
101464	4	chr4.S_ 206844566	Zea_mays.AGPv3.21	0.859223	103	103	2	0.241917	0.0679612	0.212655
101466	4	chr4.S_ 207258280	Zea_mays.AGPv3.21	0.645631	103	103	2	0.457583	0.0873786	0.352892
101468	4	chr4.S_ 218636406	Zea_mays.AGPv3.21	0.84466	103	103	2	0.262419	0.0582524	0.227987
101469	4	chr4.S_ 223680055	Zea_mays.AGPv3.21	0.757282	103	103	2	0.367612	0.116505	0.300043
101470	4	chr4.S_ 228427835	Zea_mays.AGPv3.21	0.538835	103	103	2	0.496984	0.106796	0.373487
101474	4	chr4.S_ 239103564	Zea_mays.AGPv3.21	0.59375	103	96	2	0.482422	0.1875	0.366056
101475	4	chr4.S_ 239284346	Zea_mays.AGPv3.21	0.558252	103	103	2	0.493213	0.106796	0.371584
101481	4	chr4.S_ 241795871	Zea_mays.AGPv3.21	0.776699	103	103	2	0.346875	0.0970874	0.286714
101483	5	chr5.S_ 536552	Zea_mays.AGPv3.21	0.61165	103	103	3	0.531624	0.116505	0.459497
101484	5	chr5.S_ 648248	Zea_mays.AGPv3.21	0.956311	103	103	2	0.0835611	0.00970874	0.0800699
101485	5	chr5.S_ 1125501	Zea_mays.AGPv3.21	0.755	103	100	2	0.36995	0.05	0.301518
101486	5	chr5.S_ 1131722	Zea_mays.AGPv3.21	0.769608	103	102	2	0.354623	0.0490196	0.291744
101487	5	chr5.S_ 1239510	Zea_mays.AGPv3.21	0.914141	103	99	2	0.156974	0.030303	0.144653
101489	5	chr5.S_ 2183000	Zea_mays.AGPv3.21	0.771845	103	103	2	0.352201	0.0291262	0.290178
101490	5	chr5.S_ 2183639	Zea_mays.AGPv3.21	0.878641	103	103	2	0.213262	0.0485437	0.190522
101494	5	chr5.S_ 2601544	Zea_mays.AGPv3.21	0.703883	103	103	2	0.416863	0.0485437	0.329976
101495	5	chr5.S_ 3146267	Zea_mays.AGPv3.21	0.626214	103	103	2	0.46814	0.0873786	0.358563
101496	5	chr5.S_ 3147625	Zea_mays.AGPv3.21	0.674757	103	103	2	0.43892	0.126214	0.342594
101497	5	chr5.S_ 3203759	Zea_mays.AGPv3.21	0.815534	103	103	2	0.300877	0.0776699	0.255613
101499	5	chr5.S_ 3332169	Zea_mays.AGPv3.21	0.867347	103	98	2	0.230112	0.265306	0.203637
101500	5	chr5.S_ 3335146	Zea_mays.AGPv3.21	0.825243	103	103	2	0.288434	0.0582524	0.246837
101501	5	chr5.S_ 3335483	Zea_mays.AGPv3.21	0.762136	103	103	2	0.36257	0.0679612	0.296841
101503	5	chr5.S_ 3400309	Zea_mays.AGPv3.21	0.881188	103	101	2	0.209391	0.0792079	0.187469
101506	5	chr5.S_ 4336447	Zea_mays.AGPv3.21	0.529126	103	103	2	0.498303	0.106796	0.37415
101510	5	chr5.S_ 5253818	Zea_mays.AGPv3.21	0.699029	103	103	2	0.420775	0.0970874	0.332249
101511	5	chr5.S_ 5934037	Zea_mays.AGPv3.21	0.859223	103	103	2	0.241917	0.0291262	0.212655
101512	5	chr5.S_ 5934151	Zea_mays.AGPv3.21	0.864078	103	103	2	0.234895	0.0194175	0.207307
101514	5	chr5.S_ 5936818	Zea_mays.AGPv3.21	0.762136	103	103	2	0.36257	0.0291262	0.296841
101516	5	chr5.S_ 10242309	Zea_mays.AGPv3.21	0.544118	103	102	2	0.496107	0.0490196	0.373046
101517	5	chr5.S_ 10426006	Zea_mays.AGPv3.21	0.665	103	100	2	0.44555	0.09	0.346293
101518	5	chr5.S_ 10978781	Zea_mays.AGPv3.21	0.742268	103	97	2	0.382612	0.0618557	0.309416
101520	5	chr5.S_ 12285937	Zea_mays.AGPv3.21	0.961165	103	103	2	0.0746536	0.0776699	0.071867
101522	5	chr5.S_ 15154480	Zea_mays.AGPv3.21	0.5	103	103	2	0.5	0.0873786	0.375
101523	5	chr5.S_ 15155073	Zea_mays.AGPv3.21	0.699029	103	103	2	0.420775	0.0776699	0.332249
101524	5	chr5.S_ 15202243	Zea_mays.AGPv3.21	0.76699	103	103	2	0.357432	0.038835	0.293553
101526	5	chr5.S_ 16950716	Zea_mays.AGPv3.21	0.663265	103	98	2	0.446689	0.0204082	0.346923
101527	5	chr5.S_ 20196143	Zea_mays.AGPv3.21	0.597087	103	103	2	0.481148	0.0873786	0.365396
101528	5	chr5.S_ 20221807	Zea_mays.AGPv3.21	0.504854	103	103	2	0.499953	0.0970874	0.374976
101529	5	chr5.S_ 20939414	Zea_mays.AGPv3.21	0.543689	103	103	2	0.496182	0.0776699	0.373084
101530	5	chr5.S_ 20941561	Zea_mays.AGPv3.21	0.645631	103	103	2	0.457583	0.0485437	0.352892
101531	5	chr5.S_ 21604905	Zea_mays.AGPv3.21	0.703883	103	103	2	0.416863	0.0873786	0.329976
101533	5	chr5.S_ 21914192	Zea_mays.AGPv3.21	0.742718	103	103	2	0.382176	0.0485437	0.309146
101534	5	chr5.S_ 21914332	Zea_mays.AGPv3.21	0.73301	103	103	2	0.391413	0.0679612	0.314811
101535	5	chr5.S_ 21914474	Zea_mays.AGPv3.21	0.737864	103	103	2	0.386841	0.0582524	0.312018
101536	5	chr5.S_ 21914533	Zea_mays.AGPv3.21	0.737864	103	103	2	0.386841	0.0582524	0.312018
101537	5	chr5.S_ 21914610	Zea_mays.AGPv3.21	0.742718	103	103	2	0.382176	0.0485437	0.309146
101538	5	chr5.S_ 24177581	Zea_mays.AGPv3.21	0.820388	103	103	2	0.294703	0.106796	0.251278
101539	5	chr5.S_ 24237510	Zea_mays.AGPv3.21	0.907767	103	103	2	0.167452	0.0291262	0.153432
101540	5	chr5.S_ 24440180	Zea_mays.AGPv3.21	0.79902	103	102	2	0.321175	0.0686275	0.269598
101542	5	chr5.S_ 30644079	Zea_mays.AGPv3.21	0.53	103	100	2	0.4982	0.12	0.374098
101543	5	chr5.S_ 30761060	Zea_mays.AGPv3.21	0.509709	103	103	2	0.499811	0.126214	0.374906
101544	5	chr5.S_ 34329390	Zea_mays.AGPv3.21	0.703883	103	103	2	0.416863	0.0679612	0.329976
101545	5	chr5.S_ 34444050	Zea_mays.AGPv3.21	0.854369	103	103	2	0.248845	0.0582524	0.217883
101546	5	chr5.S_ 34605122	Zea_mays.AGPv3.21	0.92233	103	103	2	0.143275	0.0194175	0.133011
101547	5	chr5.S_ 34606352	Zea_mays.AGPv3.21	0.92233	103	103	2	0.143275	0.0194175	0.133011
101551	5	chr5.S_ 37744069	Zea_mays.AGPv3.21	0.873786	103	103	2	0.220567	0.0776699	0.196242
101552	5	chr5.S_ 37862081	Zea_mays.AGPv3.21	0.616505	103	103	2	0.472853	0.0873786	0.361058
101553	5	chr5.S_ 37864725	Zea_mays.AGPv3.21	0.640777	103	103	2	0.460364	0.0970874	0.354396
101555	5	chr5.S_ 39696685	Zea_mays.AGPv3.21	0.509709	103	103	2	0.499811	0.106796	0.374906
101556	5	chr5.S_ 44332729	Zea_mays.AGPv3.21	0.684466	103	103	2	0.431945	0.0679612	0.338657
101557	5	chr5.S_ 44433857	Zea_mays.AGPv3.21	0.616505	103	103	2	0.472853	0.0873786	0.361058
101558	5	chr5.S_ 49115113	Zea_mays.AGPv3.21	0.946602	103	103	2	0.101093	0.00970874	0.0959835
101560	5	chr5.S_ 49207005	Zea_mays.AGPv3.21	0.684466	103	103	2	0.431945	0.0873786	0.338657
101561	5	chr5.S_ 49865892	Zea_mays.AGPv3.21	0.694175	103	103	2	0.424592	0.0873786	0.334453
101562	5	chr5.S_ 49865968	Zea_mays.AGPv3.21	0.68932	103	103	2	0.428316	0.0970874	0.336588
101563	5	chr5.S_ 49926719	Zea_mays.AGPv3.21	0.684466	103	103	2	0.431945	0.0485437	0.338657
101564	5	chr5.S_ 49926799	Zea_mays.AGPv3.21	0.699029	103	103	2	0.420775	0.0776699	0.332249
101565	5	chr5.S_ 49928742	Zea_mays.AGPv3.21	0.684466	103	103	2	0.431945	0.0873786	0.338657
101566	5	chr5.S_ 50069078	Zea_mays.AGPv3.21	0.927184	103	103	2	0.135027	0.00970874	0.125911
101567	5	chr5.S_ 55464297	Zea_mays.AGPv3.21	0.907767	103	103	2	0.167452	0.0291262	0.153432
101568	5	chr5.S_ 55465121	Zea_mays.AGPv3.21	0.902913	103	103	2	0.175323	0.038835	0.159954
101569	5	chr5.S_ 58560154	Zea_mays.AGPv3.21	0.606796	103	103	2	0.477189	0.0679612	0.363334
101570	5	chr5.S_ 58561257	Zea_mays.AGPv3.21	0.61165	103	103	2	0.475068	0.0582524	0.362223
101571	5	chr5.S_ 58630316	Zea_mays.AGPv3.21	0.587379	103	103	2	0.48473	0.106796	0.367248
101572	5	chr5.S_ 58630459	Zea_mays.AGPv3.21	0.737864	103	103	2	0.386841	0.0776699	0.312018
101573	5	chr5.S_ 60030990	Zea_mays.AGPv3.21	0.76699	103	103	2	0.357432	0.0582524	0.293553
101576	5	chr5.S_ 61022092	Zea_mays.AGPv3.21	0.529126	103	103	2	0.498303	0.0873786	0.37415
101577	5	chr5.S_ 64598948	Zea_mays.AGPv3.21	0.660194	103	103	2	0.448676	0.0970874	0.348021
101578	5	chr5.S_ 64800127	Zea_mays.AGPv3.21	0.941748	103	103	2	0.109718	0.038835	0.103699
101579	5	chr5.S_ 64803089	Zea_mays.AGPv3.21	0.509709	103	103	2	0.499811	0.0873786	0.374906
101580	5	chr5.S_ 66463330	Zea_mays.AGPv3.21	0.820388	103	103	2	0.294703	0.0485437	0.251278
101581	5	chr5.S_ 66469657	Zea_mays.AGPv3.21	0.796117	103	103	2	0.32463	0.0776699	0.271938
101582	5	chr5.S_ 66860457	Zea_mays.AGPv3.21	0.660194	103	103	2	0.448676	0.0194175	0.348021
101583	5	chr5.S_ 68900250	Zea_mays.AGPv3.21	0.81068	103	103	2	0.306956	0.0485437	0.259845
101584	5	chr5.S_ 69148331	Zea_mays.AGPv3.21	0.771845	103	103	2	0.352201	0.0485437	0.290178
101585	5	chr5.S_ 69148790	Zea_mays.AGPv3.21	0.660194	103	103	2	0.448676	0.0970874	0.348021
101586	5	chr5.S_ 70060727	Zea_mays.AGPv3.21	0.796117	103	103	2	0.32463	0.0582524	0.271938
101587	5	chr5.S_ 75116842	Zea_mays.AGPv3.21	0.800971	103	103	2	0.318833	0.0485437	0.268006
101588	5	chr5.S_ 75116891	Zea_mays.AGPv3.21	0.684466	103	103	2	0.431945	0.0485437	0.338657
101590	5	chr5.S_ 76145817	Zea_mays.AGPv3.21	0.601942	103	103	2	0.479216	0.0582524	0.364392
101591	5	chr5.S_ 76243020	Zea_mays.AGPv3.21	0.601942	103	103	2	0.479216	0.0582524	0.364392
101592	5	chr5.S_ 76251500	Zea_mays.AGPv3.21	0.878641	103	103	2	0.213262	0.0291262	0.190522
101596	5	chr5.S_ 82947461	Zea_mays.AGPv3.21	0.68932	103	103	2	0.428316	0.0776699	0.336588
101597	5	chr5.S_ 82989354	Zea_mays.AGPv3.21	0.791262	103	103	2	0.330333	0.0485437	0.275773
101598	5	chr5.S_ 82989410	Zea_mays.AGPv3.21	0.786408	103	103	2	0.335941	0.0582524	0.279513
101599	5	chr5.S_ 85110288	Zea_mays.AGPv3.21	0.786408	103	103	2	0.335941	0.0776699	0.279513
101600	5	chr5.S_ 85115813	Zea_mays.AGPv3.21	0.787129	103	101	2	0.335114	0.0693069	0.278963
101601	5	chr5.S_ 90634298	Zea_mays.AGPv3.21	0.876238	103	101	2	0.216891	0.247525	0.19337
101602	5	chr5.S_ 90799121	Zea_mays.AGPv3.21	0.873786	103	103	2	0.220567	0.038835	0.196242
101603	5	chr5.S_ 96572375	Zea_mays.AGPv3.21	0.907767	103	103	2	0.167452	0.00970874	0.153432
101604	5	chr5.S_ 113246473	Zea_mays.AGPv3.21	0.834951	103	103	2	0.275615	0.330097	0.237633
101605	5	chr5.S_ 124454240	Zea_mays.AGPv3.21	0.897059	103	102	2	0.184689	0.127451	0.167634
101607	5	chr5.S_ 133229716	Zea_mays.AGPv3.21	0.901961	103	102	2	0.176855	0.0196078	0.161216
101608	5	chr5.S_ 133370969	Zea_mays.AGPv3.21	0.645631	103	103	2	0.457583	0.0873786	0.352892
101609	5	chr5.S_ 133371741	Zea_mays.AGPv3.21	0.538835	103	103	2	0.496984	0.106796	0.373487
101610	5	chr5.S_ 136241487	Zea_mays.AGPv3.21	0.854369	103	103	2	0.248845	0.038835	0.217883
101611	5	chr5.S_ 136241900	Zea_mays.AGPv3.21	0.932039	103	103	2	0.126685	0.038835	0.11866
101612	5	chr5.S_ 136487444	Zea_mays.AGPv3.21	0.572816	103	103	2	0.489396	0.0970874	0.369642
101613	5	chr5.S_ 136623191	Zea_mays.AGPv3.21	0.902913	103	103	2	0.175323	0.0582524	0.159954
101614	5	chr5.S_ 137972293	Zea_mays.AGPv3.21	0.757282	103	103	2	0.367612	0.0776699	0.300043
101620	5	chr5.S_ 142464030	Zea_mays.AGPv3.21	0.805825	103	103	2	0.312942	0.0582524	0.263976
101621	5	chr5.S_ 142511953	Zea_mays.AGPv3.21	0.722222	103	99	2	0.401235	0.030303	0.32074
101622	5	chr5.S_ 142517775	Zea_mays.AGPv3.21	0.567961	103	103	2	0.490763	0.106796	0.370339
101623	5	chr5.S_ 142518922	Zea_mays.AGPv3.21	0.645631	103	103	2	0.457583	0.0679612	0.352892
101624	5	chr5.S_ 142618081	Zea_mays.AGPv3.21	0.582524	103	103	2	0.486379	0.0970874	0.368097
101626	5	chr5.S_ 142748756	Zea_mays.AGPv3.21	0.504854	103	103	2	0.499953	0.0582524	0.374976
101627	5	chr5.S_ 143202201	Zea_mays.AGPv3.21	0.538835	103	103	2	0.496984	0.0485437	0.373487
101629	5	chr5.S_ 159577412	Zea_mays.AGPv3.21	0.534314	103	102	2	0.497645	0.0294118	0.37382
101630	5	chr5.S_ 159722110	Zea_mays.AGPv3.21	0.543689	103	103	2	0.496182	0.038835	0.373084
101631	5	chr5.S_ 159842891	Zea_mays.AGPv3.21	0.613861	103	101	2	0.474071	0.0594059	0.361699
101632	5	chr5.S_ 159843069	Zea_mays.AGPv3.21	0.737864	103	103	2	0.386841	0.0582524	0.312018
101633	5	chr5.S_ 163266974	Zea_mays.AGPv3.21	0.902913	103	103	2	0.175323	0.038835	0.159954
101635	5	chr5.S_ 163327778	Zea_mays.AGPv3.21	0.941748	103	103	2	0.109718	0.0194175	0.103699
101636	5	chr5.S_ 163327923	Zea_mays.AGPv3.21	0.839806	103	103	2	0.269064	0.0679612	0.232866
101637	5	chr5.S_ 166016700	Zea_mays.AGPv3.21	0.75	103	96	2	0.375	0.0625	0.304688
101638	5	chr5.S_ 167823949	Zea_mays.AGPv3.21	0.553398	103	103	2	0.494297	0.0776699	0.372132
101641	5	chr5.S_ 167979305	Zea_mays.AGPv3.21	0.548544	103	103	2	0.495287	0.106796	0.372632
101643	5	chr5.S_ 175227188	Zea_mays.AGPv3.21	0.759804	103	102	2	0.365004	0.0686275	0.29839
101644	5	chr5.S_ 175227329	Zea_mays.AGPv3.21	0.762136	103	103	2	0.36257	0.0679612	0.296841
101646	5	chr5.S_ 175256799	Zea_mays.AGPv3.21	0.752427	103	103	2	0.372561	0.0291262	0.30316
101647	5	chr5.S_ 175504426	Zea_mays.AGPv3.21	0.621359	103	103	2	0.470544	0.0776699	0.359838
101650	5	chr5.S_ 176166949	Zea_mays.AGPv3.21	0.519417	103	103	2	0.499246	0.106796	0.374623
101651	5	chr5.S_ 176170494	Zea_mays.AGPv3.21	0.864078	103	103	2	0.234895	0.038835	0.207307
101652	5	chr5.S_ 176170633	Zea_mays.AGPv3.21	0.864078	103	103	2	0.234895	0.038835	0.207307
101653	5	chr5.S_ 176171038	Zea_mays.AGPv3.21	0.771845	103	103	2	0.352201	0.242718	0.290178
101654	5	chr5.S_ 176261706	Zea_mays.AGPv3.21	0.582524	103	103	2	0.486379	0.0970874	0.368097
101655	5	chr5.S_ 178411738	Zea_mays.AGPv3.21	0.864078	103	103	2	0.234895	0.135922	0.207307
101656	5	chr5.S_ 178522112	Zea_mays.AGPv3.21	0.642105	103	95	2	0.459612	0.105263	0.353991
101657	5	chr5.S_ 178628796	Zea_mays.AGPv3.21	0.925743	103	101	2	0.137487	0.029703	0.128035
101659	5	chr5.S_ 179070319	Zea_mays.AGPv3.21	0.781553	103	103	2	0.341455	0.0679612	0.283159
101660	5	chr5.S_ 179198816	Zea_mays.AGPv3.21	0.615	103	100	2	0.47355	0.07	0.361425
101661	5	chr5.S_ 179199063	Zea_mays.AGPv3.21	0.679612	103	103	2	0.435479	0.0582524	0.340658
101663	5	chr5.S_ 179243241	Zea_mays.AGPv3.21	0.543689	103	103	2	0.496182	0.0582524	0.373084
101664	5	chr5.S_ 179311947	Zea_mays.AGPv3.21	0.762136	103	103	2	0.36257	0.0679612	0.296841
101665	5	chr5.S_ 180084937	Zea_mays.AGPv3.21	0.635922	103	103	2	0.46305	0.106796	0.355842
101667	5	chr5.S_ 180229740	Zea_mays.AGPv3.21	0.606796	103	103	2	0.477189	0.106796	0.363334
101668	5	chr5.S_ 180421333	Zea_mays.AGPv3.21	0.84466	103	103	2	0.262419	0.0582524	0.227987
101669	5	chr5.S_ 180456104	Zea_mays.AGPv3.21	0.815534	103	103	2	0.300877	0.0776699	0.255613
101670	5	chr5.S_ 180457002	Zea_mays.AGPv3.21	0.786408	103	103	2	0.335941	0.0970874	0.279513
101671	5	chr5.S_ 180458182	Zea_mays.AGPv3.21	0.626214	103	103	2	0.46814	0.0485437	0.358563
101672	5	chr5.S_ 180601889	Zea_mays.AGPv3.21	0.621359	103	103	2	0.470544	0.0970874	0.359838
101673	5	chr5.S_ 180632570	Zea_mays.AGPv3.21	0.990291	103	103	2	0.019229	0.0194175	0.0190441
101674	5	chr5.S_ 180787753	Zea_mays.AGPv3.21	0.592233	103	103	2	0.482986	0.0970874	0.366348
101676	5	chr5.S_ 188517252	Zea_mays.AGPv3.21	0.645631	103	103	2	0.457583	0.106796	0.352892
101677	5	chr5.S_ 191957325	Zea_mays.AGPv3.21	0.582524	103	103	2	0.486379	0.0582524	0.368097
101678	5	chr5.S_ 196464275	Zea_mays.AGPv3.21	0.640777	103	103	2	0.460364	0.0970874	0.354396
101679	5	chr5.S_ 199697812	Zea_mays.AGPv3.21	0.529126	103	103	2	0.498303	0.0873786	0.37415
101681	5	chr5.S_ 199758519	Zea_mays.AGPv3.21	0.651961	103	102	2	0.453816	0.0686275	0.350841
101682	5	chr5.S_ 199758812	Zea_mays.AGPv3.21	0.699029	103	103	2	0.420775	0.0970874	0.332249
101683	5	chr5.S_ 200423709	Zea_mays.AGPv3.21	0.901042	103	96	2	0.178331	0.03125	0.16243
101684	5	chr5.S_ 200423872	Zea_mays.AGPv3.21	0.864583	103	96	2	0.234158	0.0833333	0.206743
101685	5	chr5.S_ 200488115	Zea_mays.AGPv3.21	0.679612	103	103	2	0.435479	0.116505	0.340658
101686	5	chr5.S_ 200496245	Zea_mays.AGPv3.21	0.68932	103	103	2	0.428316	0.0970874	0.336588
101687	5	chr5.S_ 201125756	Zea_mays.AGPv3.21	0.805825	103	103	2	0.312942	0.0776699	0.263976
101688	5	chr5.S_ 202664503	Zea_mays.AGPv3.21	0.635922	103	103	2	0.46305	0.0679612	0.355842
101691	5	chr5.S_ 202992426	Zea_mays.AGPv3.21	0.631068	103	103	2	0.465642	0.0970874	0.357231
101692	5	chr5.S_ 203094738	Zea_mays.AGPv3.21	0.592233	103	103	2	0.482986	0.116505	0.366348
101694	5	chr5.S_ 203454401	Zea_mays.AGPv3.21	0.679612	103	103	2	0.435479	0.0970874	0.340658
101695	5	chr5.S_ 203461313	Zea_mays.AGPv3.21	0.514563	103	103	2	0.499576	0.0970874	0.374788
101697	5	chr5.S_ 203860180	Zea_mays.AGPv3.21	0.932039	103	103	2	0.126685	0.038835	0.11866
101698	5	chr5.S_ 204146752	Zea_mays.AGPv3.21	0.76699	103	103	2	0.357432	0.252427	0.293553
101699	5	chr5.S_ 204151872	Zea_mays.AGPv3.21	0.796117	103	103	2	0.32463	0.0582524	0.271938
101702	5	chr5.S_ 204660097	Zea_mays.AGPv3.21	0.694175	103	103	2	0.424592	0.0873786	0.334453
101703	5	chr5.S_ 204879477	Zea_mays.AGPv3.21	0.728155	103	103	2	0.39589	0.0970874	0.317526
101705	5	chr5.S_ 204933286	Zea_mays.AGPv3.21	0.707071	103	99	2	0.414243	0.10101	0.328445
101706	5	chr5.S_ 204966001	Zea_mays.AGPv3.21	0.660194	103	103	2	0.448676	0.0970874	0.348021
101707	5	chr5.S_ 204966179	Zea_mays.AGPv3.21	0.65534	103	103	2	0.451739	0.0873786	0.349705
101709	5	chr5.S_ 204999163	Zea_mays.AGPv3.21	0.694175	103	103	2	0.424592	0.0679612	0.334453
101710	5	chr5.S_ 205833243	Zea_mays.AGPv3.21	0.88835	103	103	2	0.198369	0.0485437	0.178694
101711	5	chr5.S_ 205841285	Zea_mays.AGPv3.21	0.777778	103	99	2	0.345679	0.0808081	0.285932
101712	5	chr5.S_ 206320511	Zea_mays.AGPv3.21	0.723301	103	103	2	0.400273	0.0873786	0.320164
101715	5	chr5.S_ 206975457	Zea_mays.AGPv3.21	0.811111	103	90	3	0.322037	0.0333333	0.295518
101716	5	chr5.S_ 207181652	Zea_mays.AGPv3.21	0.742718	103	103	2	0.382176	0.0873786	0.309146
101717	5	chr5.S_ 207181725	Zea_mays.AGPv3.21	0.645631	103	103	2	0.457583	0.0873786	0.352892
101718	5	chr5.S_ 207554891	Zea_mays.AGPv3.21	0.674757	103	103	2	0.43892	0.0679612	0.342594
101721	5	chr5.S_ 207564761	Zea_mays.AGPv3.21	0.868932	103	103	2	0.227778	0.0485437	0.201837
101722	5	chr5.S_ 207569213	Zea_mays.AGPv3.21	0.504854	103	103	2	0.499953	0.0776699	0.374976
101723	5	chr5.S_ 207614212	Zea_mays.AGPv3.21	0.571429	103	91	2	0.489796	0.043956	0.369846
101724	5	chr5.S_ 207707631	Zea_mays.AGPv3.21	0.510526	103	95	2	0.499778	0.0736842	0.374889
101725	5	chr5.S_ 208354199	Zea_mays.AGPv3.21	0.524272	103	103	2	0.498822	0.0582524	0.37441
101726	5	chr5.S_ 208390384	Zea_mays.AGPv3.21	0.820388	103	103	2	0.294703	0.0485437	0.251278
101727	5	chr5.S_ 208399071	Zea_mays.AGPv3.21	0.728155	103	103	2	0.39589	0.038835	0.317526
101728	5	chr5.S_ 208422853	Zea_mays.AGPv3.21	0.835	103	100	2	0.27555	0.03	0.237586
101731	5	chr5.S_ 208796333	Zea_mays.AGPv3.21	0.594737	103	95	2	0.48205	0.0526316	0.365864
101733	5	chr5.S_ 208950019	Zea_mays.AGPv3.21	0.519417	103	103	3	0.607362	0.116505	0.535232
101734	5	chr5.S_ 209729800	Zea_mays.AGPv3.21	0.637255	103	102	2	0.462322	0.0784314	0.355451
101736	5	chr5.S_ 209736074	Zea_mays.AGPv3.21	0.65534	103	103	2	0.451739	0.0679612	0.349705
101737	5	chr5.S_ 209917003	Zea_mays.AGPv3.21	0.791262	103	103	2	0.330333	0.00970874	0.275773
101738	5	chr5.S_ 209920642	Zea_mays.AGPv3.21	0.563107	103	103	2	0.492035	0.0970874	0.370986
101740	5	chr5.S_ 209920981	Zea_mays.AGPv3.21	0.548544	103	103	2	0.495287	0.0873786	0.372632
101742	5	chr5.S_ 210071272	Zea_mays.AGPv3.21	0.67	103	100	2	0.4422	0.08	0.34443
101743	5	chr5.S_ 210071340	Zea_mays.AGPv3.21	0.684466	103	103	2	0.431945	0.0873786	0.338657
101744	5	chr5.S_ 210102925	Zea_mays.AGPv3.21	0.92233	103	103	2	0.143275	0.038835	0.133011
101746	5	chr5.S_ 210351548	Zea_mays.AGPv3.21	0.932039	103	103	2	0.126685	0.038835	0.11866
101747	5	chr5.S_ 210740582	Zea_mays.AGPv3.21	0.509709	103	103	2	0.499811	0.0873786	0.374906
101748	5	chr5.S_ 210740817	Zea_mays.AGPv3.21	0.759804	103	102	2	0.365004	0.0294118	0.29839
101749	5	chr5.S_ 210931581	Zea_mays.AGPv3.21	0.737864	103	103	2	0.386841	0.0582524	0.312018
101751	5	chr5.S_ 211217172	Zea_mays.AGPv3.21	0.514563	103	103	2	0.499576	0.116505	0.374788
101752	5	chr5.S_ 211217379	Zea_mays.AGPv3.21	0.73301	103	103	2	0.391413	0.0679612	0.314811
101753	5	chr5.S_ 213334326	Zea_mays.AGPv3.21	0.708738	103	103	2	0.412857	0.0776699	0.327632
101755	5	chr5.S_ 215420017	Zea_mays.AGPv3.21	0.800971	103	103	2	0.318833	0.0485437	0.268006
101756	5	chr5.S_ 215520592	Zea_mays.AGPv3.21	0.88835	103	103	2	0.198369	0.0485437	0.178694
101757	5	chr5.S_ 215520771	Zea_mays.AGPv3.21	0.650485	103	103	2	0.454708	0.0582524	0.351328
101759	5	chr5.S_ 215762401	Zea_mays.AGPv3.21	0.805825	103	103	2	0.312942	0.368932	0.263976
101761	5	chr5.S_ 215833916	Zea_mays.AGPv3.21	0.684466	103	103	2	0.431945	0.0679612	0.338657
101762	5	chr5.S_ 215843398	Zea_mays.AGPv3.21	0.88835	103	103	2	0.198369	0.0291262	0.178694
101763	6	chr6.S_ 129343	Zea_mays.AGPv3.21	0.694175	103	103	2	0.424592	0.0679612	0.334453
101764	6	chr6.S_ 703583	Zea_mays.AGPv3.21	0.631068	103	103	2	0.465642	0.0776699	0.357231
101765	6	chr6.S_ 770496	Zea_mays.AGPv3.21	0.742718	103	103	2	0.382176	0.0679612	0.309146
101767	6	chr6.S_ 794149	Zea_mays.AGPv3.21	0.640777	103	103	2	0.460364	0.116505	0.354396
101768	6	chr6.S_ 2043898	Zea_mays.AGPv3.21	0.728155	103	103	2	0.39589	0.0970874	0.317526
101769	6	chr6.S_ 2045659	Zea_mays.AGPv3.21	0.737864	103	103	2	0.386841	0.0776699	0.312018
101770	6	chr6.S_ 2245063	Zea_mays.AGPv3.21	0.504854	103	103	2	0.499953	0.368932	0.374976
101771	6	chr6.S_ 2396210	Zea_mays.AGPv3.21	0.917476	103	103	2	0.151428	0.00970874	0.139963
101773	6	chr6.S_ 9501542	Zea_mays.AGPv3.21	0.524272	103	103	2	0.498822	0.0582524	0.37441
101774	6	chr6.S_ 9503566	Zea_mays.AGPv3.21	0.660194	103	103	2	0.448676	0.038835	0.348021
101775	6	chr6.S_ 9504748	Zea_mays.AGPv3.21	0.694175	103	103	2	0.424592	0.0873786	0.334453
101776	6	chr6.S_ 9860243	Zea_mays.AGPv3.21	0.822917	103	96	3	0.29324	0.270833	0.253192
101778	6	chr6.S_ 22917722	Zea_mays.AGPv3.21	0.927184	103	103	2	0.135027	0.0291262	0.125911
101780	6	chr6.S_ 25741582	Zea_mays.AGPv3.21	0.805825	103	103	2	0.312942	0.0582524	0.263976
101781	6	chr6.S_ 25794712	Zea_mays.AGPv3.21	0.830097	103	103	2	0.282072	0.0873786	0.24229
101782	6	chr6.S_ 25822178	Zea_mays.AGPv3.21	0.84466	103	103	2	0.262419	0.0582524	0.227987
101783	6	chr6.S_ 27502523	Zea_mays.AGPv3.21	0.582524	103	103	2	0.486379	0.0970874	0.368097
101785	6	chr6.S_ 55758417	Zea_mays.AGPv3.21	0.640777	103	103	2	0.460364	0.0970874	0.354396
101787	6	chr6.S_ 61887891	Zea_mays.AGPv3.21	0.509709	103	103	2	0.499811	0.106796	0.374906
101788	6	chr6.S_ 66086887	Zea_mays.AGPv3.21	0.985437	103	103	2	0.028702	0.00970874	0.0282901
101789	6	chr6.S_ 72081971	Zea_mays.AGPv3.21	0.596774	103	93	2	0.48127	0.0752688	0.365459
101790	6	chr6.S_ 77047882	Zea_mays.AGPv3.21	0.865169	103	89	2	0.233304	0.0449438	0.206089
101791	6	chr6.S_ 78717868	Zea_mays.AGPv3.21	0.907767	103	103	2	0.167452	0.0485437	0.153432
101792	6	chr6.S_ 78773734	Zea_mays.AGPv3.21	0.650485	103	103	2	0.454708	0.368932	0.351328
101793	6	chr6.S_ 78774098	Zea_mays.AGPv3.21	0.504854	103	103	2	0.499953	0.0582524	0.374976
101794	6	chr6.S_ 82782100	Zea_mays.AGPv3.21	0.941748	103	103	2	0.109718	0.0582524	0.103699
101797	6	chr6.S_ 88728266	Zea_mays.AGPv3.21	0.907767	103	103	2	0.167452	0.0291262	0.153432
101799	6	chr6.S_ 89990383	Zea_mays.AGPv3.21	0.757282	103	103	2	0.367612	0.0970874	0.300043
101800	6	chr6.S_ 90048460	Zea_mays.AGPv3.21	0.88835	103	103	2	0.198369	0.0291262	0.178694
101801	6	chr6.S_ 90051973	Zea_mays.AGPv3.21	0.88835	103	103	2	0.198369	0.0291262	0.178694
101802	6	chr6.S_ 91472148	Zea_mays.AGPv3.21	0.509804	103	102	2	0.499808	0.156863	0.374904
101806	6	chr6.S_ 93375718	Zea_mays.AGPv3.21	0.631068	103	103	2	0.465642	0.0970874	0.357231
101808	6	chr6.S_ 109226163	Zea_mays.AGPv3.21	0.786408	103	103	2	0.335941	0.0776699	0.279513
101809	6	chr6.S_ 111882596	Zea_mays.AGPv3.21	0.582524	103	103	2	0.486379	0.135922	0.368097
101810	6	chr6.S_ 111929982	Zea_mays.AGPv3.21	0.893204	103	103	2	0.190781	0.038835	0.172583
101814	6	chr6.S_ 114066620	Zea_mays.AGPv3.21	0.651961	103	102	2	0.453816	0.0882353	0.350841
101816	6	chr6.S_ 114237930	Zea_mays.AGPv3.21	0.872549	103	102	2	0.222414	0.0196078	0.19768
101818	6	chr6.S_ 118451952	Zea_mays.AGPv3.21	0.864078	103	103	2	0.234895	0.0582524	0.207307
101819	6	chr6.S_ 118689712	Zea_mays.AGPv3.21	0.558252	103	103	2	0.493213	0.0873786	0.371584
101820	6	chr6.S_ 118787447	Zea_mays.AGPv3.21	0.776699	103	103	2	0.346875	0.0582524	0.286714
101821	6	chr6.S_ 118787519	Zea_mays.AGPv3.21	0.663366	103	101	2	0.446623	0.0594059	0.346887
101822	6	chr6.S_ 119046051	Zea_mays.AGPv3.21	0.825243	103	103	2	0.288434	0.0582524	0.246837
101823	6	chr6.S_ 120202454	Zea_mays.AGPv3.21	0.679612	103	103	2	0.435479	0.0776699	0.340658
101824	6	chr6.S_ 120202603	Zea_mays.AGPv3.21	0.830097	103	103	2	0.282072	0.0485437	0.24229
101826	6	chr6.S_ 120360788	Zea_mays.AGPv3.21	0.509709	103	103	2	0.499811	0.106796	0.374906
101828	6	chr6.S_ 120458548	Zea_mays.AGPv3.21	0.694175	103	103	2	0.424592	0.0679612	0.334453
101829	6	chr6.S_ 120458915	Zea_mays.AGPv3.21	0.84466	103	103	2	0.262419	0.038835	0.227987
101830	6	chr6.S_ 120460520	Zea_mays.AGPv3.21	0.84466	103	103	2	0.262419	0.0194175	0.227987
101831	6	chr6.S_ 120464432	Zea_mays.AGPv3.21	0.747573	103	103	2	0.377415	0.0582524	0.306194
101832	6	chr6.S_ 120548468	Zea_mays.AGPv3.21	0.631068	103	103	2	0.465642	0.0582524	0.357231
101833	6	chr6.S_ 120636059	Zea_mays.AGPv3.21	0.81068	103	103	2	0.306956	0.0291262	0.259845
101834	6	chr6.S_ 120686760	Zea_mays.AGPv3.21	0.92233	103	103	2	0.143275	0.0194175	0.133011
101835	6	chr6.S_ 120775700	Zea_mays.AGPv3.21	0.57767	103	103	2	0.487935	0.106796	0.368895
101836	6	chr6.S_ 124720658	Zea_mays.AGPv3.21	0.514563	103	103	2	0.499576	0.0970874	0.374788
101838	6	chr6.S_ 127131181	Zea_mays.AGPv3.21	0.694175	103	103	2	0.424592	0.0873786	0.334453
101840	6	chr6.S_ 127310950	Zea_mays.AGPv3.21	0.80102	103	98	2	0.318773	0.0102041	0.267965
101841	6	chr6.S_ 128343329	Zea_mays.AGPv3.21	0.728155	103	103	2	0.39589	0.0776699	0.317526
101842	6	chr6.S_ 128390519	Zea_mays.AGPv3.21	0.567961	103	103	2	0.490763	0.0873786	0.370339
101843	6	chr6.S_ 128483466	Zea_mays.AGPv3.21	0.873786	103	103	2	0.220567	0.0194175	0.196242
101845	6	chr6.S_ 130318172	Zea_mays.AGPv3.21	0.873786	103	103	2	0.220567	0.0194175	0.196242
101847	6	chr6.S_ 131507679	Zea_mays.AGPv3.21	0.635922	103	103	2	0.46305	0.0679612	0.355842
101848	6	chr6.S_ 131542681	Zea_mays.AGPv3.21	0.873786	103	103	2	0.220567	0.038835	0.196242
101849	6	chr6.S_ 134648085	Zea_mays.AGPv3.21	0.917476	103	103	2	0.151428	0.00970874	0.139963
101851	6	chr6.S_ 141062950	Zea_mays.AGPv3.21	0.533981	103	103	2	0.497691	0.0970874	0.373843
101852	6	chr6.S_ 141063673	Zea_mays.AGPv3.21	0.524272	103	103	2	0.498822	0.0776699	0.37441
101853	6	chr6.S_ 141063863	Zea_mays.AGPv3.21	0.529126	103	103	2	0.498303	0.0873786	0.37415
101854	6	chr6.S_ 141099735	Zea_mays.AGPv3.21	0.927184	103	103	2	0.135027	0.0291262	0.125911
101856	6	chr6.S_ 141105262	Zea_mays.AGPv3.21	0.529126	103	103	2	0.498303	0.0873786	0.37415
101857	6	chr6.S_ 141136424	Zea_mays.AGPv3.21	0.755102	103	98	2	0.369846	0.326531	0.301453
101858	6	chr6.S_ 141169937	Zea_mays.AGPv3.21	0.946602	103	103	2	0.101093	0.0291262	0.0959835
101859	6	chr6.S_ 141170219	Zea_mays.AGPv3.21	0.640777	103	103	2	0.460364	0.0776699	0.354396
101860	6	chr6.S_ 141231943	Zea_mays.AGPv3.21	0.621359	103	103	2	0.470544	0.0970874	0.359838
101861	6	chr6.S_ 144050491	Zea_mays.AGPv3.21	0.616505	103	103	2	0.472853	0.0485437	0.361058
101864	6	chr6.S_ 146574681	Zea_mays.AGPv3.21	0.912621	103	103	2	0.159487	0.0194175	0.146769
101865	6	chr6.S_ 147641599	Zea_mays.AGPv3.21	0.86	103	100	2	0.2408	0.06	0.211808
101866	6	chr6.S_ 149164526	Zea_mays.AGPv3.21	0.800971	103	103	2	0.318833	0.0291262	0.268006
101869	6	chr6.S_ 151421246	Zea_mays.AGPv3.21	0.665049	103	103	2	0.445518	0.0873786	0.346275
101871	6	chr6.S_ 152971385	Zea_mays.AGPv3.21	0.660194	103	103	2	0.448676	0.135922	0.348021
101872	6	chr6.S_ 152972212	Zea_mays.AGPv3.21	0.699029	103	103	2	0.420775	0.0582524	0.332249
101873	6	chr6.S_ 153043043	Zea_mays.AGPv3.21	0.830097	103	103	2	0.282072	0.339806	0.24229
101875	6	chr6.S_ 153129268	Zea_mays.AGPv3.21	0.849515	103	103	2	0.255679	0.0485437	0.222993
101876	6	chr6.S_ 153167129	Zea_mays.AGPv3.21	0.796117	103	103	2	0.32463	0.0776699	0.271938
101877	6	chr6.S_ 153168569	Zea_mays.AGPv3.21	0.864078	103	103	2	0.234895	0.0194175	0.207307
101878	6	chr6.S_ 153292357	Zea_mays.AGPv3.21	0.839806	103	103	2	0.269064	0.0679612	0.232866
101879	6	chr6.S_ 153389825	Zea_mays.AGPv3.21	0.84466	103	103	2	0.262419	0.0582524	0.227987
101880	6	chr6.S_ 153855851	Zea_mays.AGPv3.21	0.5	103	103	2	0.5	0.106796	0.375
101881	6	chr6.S_ 153859819	Zea_mays.AGPv3.21	0.742424	103	99	2	0.382461	0.0707071	0.309323
101882	6	chr6.S_ 154976119	Zea_mays.AGPv3.21	0.606796	103	103	2	0.477189	0.106796	0.363334
101883	6	chr6.S_ 154976508	Zea_mays.AGPv3.21	0.76699	103	103	2	0.357432	0.0970874	0.293553
101884	6	chr6.S_ 155085714	Zea_mays.AGPv3.21	0.786408	103	103	2	0.335941	0.038835	0.279513
101886	6	chr6.S_ 158183650	Zea_mays.AGPv3.21	0.713592	103	103	2	0.408757	0.106796	0.325216
101887	6	chr6.S_ 158204415	Zea_mays.AGPv3.21	0.815534	103	103	2	0.300877	0.0582524	0.255613
101888	6	chr6.S_ 158286621	Zea_mays.AGPv3.21	0.567961	103	103	2	0.490763	0.0679612	0.370339
101889	6	chr6.S_ 158287119	Zea_mays.AGPv3.21	0.567961	103	103	2	0.490763	0.0679612	0.370339
101891	6	chr6.S_ 160899311	Zea_mays.AGPv3.21	0.903061	103	98	2	0.175083	0.0102041	0.159756
101893	6	chr6.S_ 161207857	Zea_mays.AGPv3.21	0.854369	103	103	2	0.248845	0.038835	0.217883
101894	6	chr6.S_ 161249920	Zea_mays.AGPv3.21	0.873786	103	103	2	0.220567	0.0194175	0.196242
101895	6	chr6.S_ 161648065	Zea_mays.AGPv3.21	0.684466	103	103	2	0.431945	0.0873786	0.338657
101896	6	chr6.S_ 161660477	Zea_mays.AGPv3.21	0.529126	103	103	2	0.498303	0.106796	0.37415
101897	6	chr6.S_ 161744214	Zea_mays.AGPv3.21	0.781553	103	103	2	0.341455	0.0873786	0.283159
101899	6	chr6.S_ 164340959	Zea_mays.AGPv3.21	0.84466	103	103	2	0.262419	0.0582524	0.227987
101902	6	chr6.S_ 164567918	Zea_mays.AGPv3.21	0.547872	103	94	2	0.495416	0.117021	0.372698
101908	6	chr6.S_ 165517754	Zea_mays.AGPv3.21	0.718447	103	103	2	0.404562	0.0776699	0.322727
101909	6	chr6.S_ 165517869	Zea_mays.AGPv3.21	0.543689	103	103	2	0.496182	0.0776699	0.373084
101910	6	chr6.S_ 165553174	Zea_mays.AGPv3.21	0.913265	103	98	2	0.158424	0.0102041	0.145875
101912	6	chr6.S_ 165602631	Zea_mays.AGPv3.21	0.786408	103	103	2	0.335941	0.0970874	0.279513
101913	6	chr6.S_ 165686243	Zea_mays.AGPv3.21	0.651961	103	102	2	0.453816	0.0490196	0.350841
101914	6	chr6.S_ 165728915	Zea_mays.AGPv3.21	0.737864	103	103	2	0.386841	0.0776699	0.312018
101915	6	chr6.S_ 167101880	Zea_mays.AGPv3.21	0.852941	103	102	2	0.250865	0.0196078	0.219398
101917	6	chr6.S_ 167219234	Zea_mays.AGPv3.21	0.849515	103	103	2	0.255679	0.0873786	0.222993
101919	6	chr6.S_ 167467730	Zea_mays.AGPv3.21	0.893204	103	103	2	0.190781	0.0194175	0.172583
101920	6	chr6.S_ 167526293	Zea_mays.AGPv3.21	0.543689	103	103	2	0.496182	0.0970874	0.373084
101921	6	chr6.S_ 167613390	Zea_mays.AGPv3.21	0.645631	103	103	2	0.457583	0.0873786	0.352892
101925	6	chr6.S_ 167804903	Zea_mays.AGPv3.21	0.68932	103	103	2	0.428316	0.116505	0.336588
101926	6	chr6.S_ 167891772	Zea_mays.AGPv3.21	0.796117	103	103	2	0.32463	0.0582524	0.271938
101927	6	chr6.S_ 167892082	Zea_mays.AGPv3.21	0.961165	103	103	2	0.0746536	0.0194175	0.071867
101928	6	chr6.S_ 169183259	Zea_mays.AGPv3.21	0.936893	103	103	2	0.118249	0.126214	0.111257
101930	6	chr6.S_ 169183740	Zea_mays.AGPv3.21	0.597087	103	103	2	0.481148	0.0873786	0.365396
101931	6	chr6.S_ 169185582	Zea_mays.AGPv3.21	0.936893	103	103	2	0.118249	0.126214	0.111257
101932	7	chr7.S_ 32899	Zea_mays.AGPv3.21	0.505376	103	93	2	0.499942	0.0860215	0.374971
101933	7	chr7.S_ 4243896	Zea_mays.AGPv3.21	0.592233	103	103	2	0.482986	0.0970874	0.366348
101934	7	chr7.S_ 5104375	Zea_mays.AGPv3.21	0.606796	103	103	2	0.477189	0.126214	0.363334
101936	7	chr7.S_ 5129927	Zea_mays.AGPv3.21	0.820388	103	103	2	0.294703	0.0679612	0.251278
101937	7	chr7.S_ 5132006	Zea_mays.AGPv3.21	0.509709	103	103	2	0.499811	0.106796	0.374906
101938	7	chr7.S_ 5557452	Zea_mays.AGPv3.21	0.597087	103	103	2	0.481148	0.145631	0.365396
101939	7	chr7.S_ 5558293	Zea_mays.AGPv3.21	0.530928	103	97	2	0.498087	0.113402	0.374042
101940	7	chr7.S_ 5617657	Zea_mays.AGPv3.21	0.917476	103	103	2	0.151428	0.0485437	0.139963
101941	7	chr7.S_ 5617665	Zea_mays.AGPv3.21	0.65534	103	103	2	0.451739	0.126214	0.349705
101943	7	chr7.S_ 6303360	Zea_mays.AGPv3.21	0.757282	103	103	2	0.367612	0.0776699	0.300043
101944	7	chr7.S_ 6306649	Zea_mays.AGPv3.21	0.737864	103	103	2	0.386841	0.0776699	0.312018
101945	7	chr7.S_ 6423544	Zea_mays.AGPv3.21	0.898058	103	103	2	0.183099	0.165049	0.166337
101946	7	chr7.S_ 6581825	Zea_mays.AGPv3.21	0.519417	103	103	2	0.499246	0.145631	0.374623
101949	7	chr7.S_ 7960043	Zea_mays.AGPv3.21	0.650485	103	103	2	0.454708	0.116505	0.351328
101950	7	chr7.S_ 8052660	Zea_mays.AGPv3.21	0.505102	103	98	2	0.499948	0.234694	0.374974
101951	7	chr7.S_ 8310380	Zea_mays.AGPv3.21	0.582524	103	103	2	0.486379	0.135922	0.368097
101952	7	chr7.S_ 9262660	Zea_mays.AGPv3.21	0.781553	103	103	2	0.341455	0.106796	0.283159
101953	7	chr7.S_ 9264641	Zea_mays.AGPv3.21	0.626214	103	103	2	0.46814	0.126214	0.358563
101954	7	chr7.S_ 9334301	Zea_mays.AGPv3.21	0.645631	103	103	2	0.457583	0.126214	0.352892
101955	7	chr7.S_ 9335049	Zea_mays.AGPv3.21	0.796117	103	103	2	0.32463	0.116505	0.271938
101959	7	chr7.S_ 21288945	Zea_mays.AGPv3.21	0.92233	103	103	2	0.143275	0.038835	0.133011
101960	7	chr7.S_ 31785855	Zea_mays.AGPv3.21	0.563107	103	103	2	0.492035	0.194175	0.370986
101962	7	chr7.S_ 42231189	Zea_mays.AGPv3.21	0.747573	103	103	2	0.377415	0.116505	0.306194
101963	7	chr7.S_ 46202731	Zea_mays.AGPv3.21	0.558252	103	103	2	0.493213	0.184466	0.371584
101964	7	chr7.S_ 46228913	Zea_mays.AGPv3.21	0.563107	103	103	2	0.492035	0.174757	0.370986
101965	7	chr7.S_ 46259354	Zea_mays.AGPv3.21	0.84466	103	103	2	0.262419	0.116505	0.227987
101966	7	chr7.S_ 46262254	Zea_mays.AGPv3.21	0.563107	103	103	2	0.492035	0.174757	0.370986
101967	7	chr7.S_ 46494000	Zea_mays.AGPv3.21	0.839806	103	103	2	0.269064	0.106796	0.232866
101968	7	chr7.S_ 46496705	Zea_mays.AGPv3.21	0.834951	103	103	2	0.275615	0.0970874	0.237633
101969	7	chr7.S_ 46497094	Zea_mays.AGPv3.21	0.839806	103	103	2	0.269064	0.106796	0.232866
101970	7	chr7.S_ 46497166	Zea_mays.AGPv3.21	0.573529	103	102	2	0.489187	0.0882353	0.369535
101971	7	chr7.S_ 46497270	Zea_mays.AGPv3.21	0.61165	103	103	2	0.475068	0.0776699	0.362223
101972	7	chr7.S_ 71686831	Zea_mays.AGPv3.21	0.917476	103	103	2	0.151428	0.0873786	0.139963
101973	7	chr7.S_ 71686952	Zea_mays.AGPv3.21	0.92233	103	103	2	0.143275	0.0776699	0.133011
101974	7	chr7.S_ 72239276	Zea_mays.AGPv3.21	0.917476	103	103	2	0.151428	0.0873786	0.139963
101975	7	chr7.S_ 74912331	Zea_mays.AGPv3.21	0.784211	103	95	2	0.338449	0.0736842	0.281175
101976	7	chr7.S_ 77624093	Zea_mays.AGPv3.21	0.776699	103	103	2	0.346875	0.0776699	0.286714
101977	7	chr7.S_ 83172562	Zea_mays.AGPv3.21	0.88835	103	103	2	0.198369	0.0679612	0.178694
101978	7	chr7.S_ 85605843	Zea_mays.AGPv3.21	0.645631	103	103	2	0.457583	0.145631	0.352892
101979	7	chr7.S_ 85606591	Zea_mays.AGPv3.21	0.781553	103	103	2	0.341455	0.0873786	0.283159
101980	7	chr7.S_ 85607002	Zea_mays.AGPv3.21	0.781553	103	103	2	0.341455	0.0873786	0.283159
101981	7	chr7.S_ 85607059	Zea_mays.AGPv3.21	0.781553	103	103	2	0.341455	0.0873786	0.283159
101982	7	chr7.S_ 85662711	Zea_mays.AGPv3.21	0.621359	103	103	2	0.470544	0.135922	0.359838
101984	7	chr7.S_ 86453344	Zea_mays.AGPv3.21	0.544118	103	102	2	0.496107	0.107843	0.373046
101985	7	chr7.S_ 89686190	Zea_mays.AGPv3.21	0.757282	103	103	2	0.367612	0.0970874	0.300043
101986	7	chr7.S_ 89982700	Zea_mays.AGPv3.21	0.90625	103	96	2	0.169922	0.0416667	0.155485
101991	7	chr7.S_ 98846559	Zea_mays.AGPv3.21	0.771845	103	103	2	0.352201	0.0873786	0.290178
101992	7	chr7.S_ 98870650	Zea_mays.AGPv3.21	0.854369	103	103	2	0.248845	0.0582524	0.217883
101993	7	chr7.S_ 98877327	Zea_mays.AGPv3.21	0.849515	103	103	2	0.255679	0.0485437	0.222993
101994	7	chr7.S_ 100999757	Zea_mays.AGPv3.21	0.859223	103	103	2	0.241917	0.0873786	0.212655
101996	7	chr7.S_ 110957896	Zea_mays.AGPv3.21	0.524272	103	103	2	0.498822	0.0582524	0.37441
101997	7	chr7.S_ 116408683	Zea_mays.AGPv3.21	0.907767	103	103	2	0.167452	0.0485437	0.153432
101999	7	chr7.S_ 116854260	Zea_mays.AGPv3.21	0.694175	103	103	2	0.424592	0.0873786	0.334453
102000	7	chr7.S_ 117048658	Zea_mays.AGPv3.21	0.747573	103	103	2	0.377415	0.116505	0.306194
102002	7	chr7.S_ 117270431	Zea_mays.AGPv3.21	0.883495	103	103	2	0.205863	0.213592	0.184673
102003	7	chr7.S_ 117294038	Zea_mays.AGPv3.21	0.669903	103	103	2	0.442266	0.0776699	0.344466
102005	7	chr7.S_ 117337214	Zea_mays.AGPv3.21	0.679612	103	103	2	0.435479	0.0776699	0.340658
102006	7	chr7.S_ 120143755	Zea_mays.AGPv3.21	0.601942	103	103	2	0.479216	0.0776699	0.364392
102007	7	chr7.S_ 120236246	Zea_mays.AGPv3.21	0.752427	103	103	2	0.372561	0.398058	0.30316
102008	7	chr7.S_ 120236783	Zea_mays.AGPv3.21	0.543689	103	103	2	0.496182	0.116505	0.373084
102009	7	chr7.S_ 122099269	Zea_mays.AGPv3.21	0.895	103	100	2	0.18795	0.03	0.170287
102010	7	chr7.S_ 128156215	Zea_mays.AGPv3.21	0.818627	103	102	2	0.296953	0.0490196	0.252863
102011	7	chr7.S_ 128156316	Zea_mays.AGPv3.21	0.572816	103	103	2	0.489396	0.116505	0.369642
102012	7	chr7.S_ 128175598	Zea_mays.AGPv3.21	0.671569	103	102	2	0.441128	0.0882353	0.343831
102013	7	chr7.S_ 128178890	Zea_mays.AGPv3.21	0.548544	103	103	2	0.495287	0.0679612	0.372632
102014	7	chr7.S_ 128179229	Zea_mays.AGPv3.21	0.565934	103	91	2	0.491305	0.0549451	0.370615
102015	7	chr7.S_ 128180992	Zea_mays.AGPv3.21	0.567961	103	103	2	0.490763	0.0873786	0.370339
102016	7	chr7.S_ 128409758	Zea_mays.AGPv3.21	0.57767	103	103	2	0.487935	0.126214	0.368895
102017	7	chr7.S_ 128410000	Zea_mays.AGPv3.21	0.888298	103	94	2	0.19845	0.0319149	0.178758
102019	7	chr7.S_ 128453286	Zea_mays.AGPv3.21	0.533981	103	103	2	0.497691	0.0970874	0.373843
102021	7	chr7.S_ 128478571	Zea_mays.AGPv3.21	0.757282	103	103	2	0.367612	0.0776699	0.300043
102022	7	chr7.S_ 128903610	Zea_mays.AGPv3.21	0.529126	103	103	2	0.498303	0.106796	0.37415
102024	7	chr7.S_ 128929996	Zea_mays.AGPv3.21	0.893204	103	103	2	0.190781	0.038835	0.172583
102025	7	chr7.S_ 128930966	Zea_mays.AGPv3.21	0.902913	103	103	2	0.175323	0.0194175	0.159954
102026	7	chr7.S_ 129486383	Zea_mays.AGPv3.21	0.509709	103	103	2	0.499811	0.106796	0.374906
102027	7	chr7.S_ 129756875	Zea_mays.AGPv3.21	0.604396	103	91	2	0.478203	0.131868	0.363864
102028	7	chr7.S_ 129876670	Zea_mays.AGPv3.21	0.88835	103	103	2	0.198369	0.0679612	0.178694
102029	7	chr7.S_ 129896750	Zea_mays.AGPv3.21	0.891753	103	97	2	0.19306	0.0515464	0.174424
102030	7	chr7.S_ 130973475	Zea_mays.AGPv3.21	0.582524	103	103	2	0.486379	0.116505	0.368097
102031	7	chr7.S_ 134742175	Zea_mays.AGPv3.21	0.803922	103	102	2	0.315263	0.0392157	0.265568
102032	7	chr7.S_ 134803765	Zea_mays.AGPv3.21	0.800971	103	103	2	0.318833	0.0485437	0.268006
102033	7	chr7.S_ 134880687	Zea_mays.AGPv3.21	0.791262	103	103	2	0.330333	0.0679612	0.275773
102034	7	chr7.S_ 134881823	Zea_mays.AGPv3.21	0.791262	103	103	2	0.330333	0.0485437	0.275773
102035	7	chr7.S_ 135854057	Zea_mays.AGPv3.21	0.601942	103	103	2	0.479216	0.135922	0.364392
102036	7	chr7.S_ 137738315	Zea_mays.AGPv3.21	0.927184	103	103	2	0.135027	0.0679612	0.125911
102039	7	chr7.S_ 138762051	Zea_mays.AGPv3.21	0.622549	103	102	2	0.469963	0.0882353	0.359531
102040	7	chr7.S_ 138772126	Zea_mays.AGPv3.21	0.621359	103	103	2	0.470544	0.0970874	0.359838
102042	7	chr7.S_ 144791236	Zea_mays.AGPv3.21	0.57767	103	103	2	0.487935	0.145631	0.368895
102043	7	chr7.S_ 148785854	Zea_mays.AGPv3.21	0.839806	103	103	2	0.269064	0.0485437	0.232866
102045	7	chr7.S_ 155821715	Zea_mays.AGPv3.21	0.601942	103	103	2	0.479216	0.0970874	0.364392
102046	7	chr7.S_ 155874459	Zea_mays.AGPv3.21	0.787129	103	101	2	0.335114	0.0693069	0.278963
102047	7	chr7.S_ 156003702	Zea_mays.AGPv3.21	0.519417	103	103	2	0.499246	0.0873786	0.374623
102048	7	chr7.S_ 157044707	Zea_mays.AGPv3.21	0.835	103	100	2	0.27555	0.03	0.237586
102049	7	chr7.S_ 159179425	Zea_mays.AGPv3.21	0.815534	103	103	2	0.300877	0.038835	0.255613
102050	7	chr7.S_ 159269310	Zea_mays.AGPv3.21	0.68932	103	103	2	0.428316	0.0776699	0.336588
102051	7	chr7.S_ 159628131	Zea_mays.AGPv3.21	0.679612	103	103	2	0.435479	0.0970874	0.340658
102052	7	chr7.S_ 159632464	Zea_mays.AGPv3.21	0.834951	103	103	2	0.275615	0.038835	0.237633
102053	7	chr7.S_ 160282107	Zea_mays.AGPv3.21	0.703883	103	103	3	0.4573	0.106796	0.409665
102055	7	chr7.S_ 161384993	Zea_mays.AGPv3.21	0.708738	103	103	2	0.412857	0.0776699	0.327632
102057	7	chr7.S_ 162126383	Zea_mays.AGPv3.21	0.712121	103	99	2	0.410009	0.0707071	0.325955
102058	7	chr7.S_ 162194691	Zea_mays.AGPv3.21	0.563107	103	103	2	0.492035	0.135922	0.370986
102059	7	chr7.S_ 162195407	Zea_mays.AGPv3.21	0.859223	103	103	2	0.241917	0.0485437	0.212655
102060	7	chr7.S_ 165498135	Zea_mays.AGPv3.21	0.519417	103	103	2	0.499246	0.0679612	0.374623
102063	7	chr7.S_ 167378729	Zea_mays.AGPv3.21	0.684466	103	103	2	0.431945	0.0485437	0.338657
102065	7	chr7.S_ 167549043	Zea_mays.AGPv3.21	0.907767	103	103	2	0.167452	0.0679612	0.153432
102066	7	chr7.S_ 170289358	Zea_mays.AGPv3.21	0.789216	103	102	2	0.332709	0.0294118	0.277361
102068	7	chr7.S_ 172248736	Zea_mays.AGPv3.21	0.764706	103	102	2	0.359862	0.0588235	0.295111
102069	7	chr7.S_ 172406171	Zea_mays.AGPv3.21	0.791262	103	103	2	0.330333	0.106796	0.275773
102070	7	chr7.S_ 172622355	Zea_mays.AGPv3.21	0.917476	103	103	2	0.151428	0.00970874	0.139963
102071	7	chr7.S_ 173866042	Zea_mays.AGPv3.21	0.504854	103	103	2	0.499953	0.0970874	0.374976
102072	7	chr7.S_ 174579545	Zea_mays.AGPv3.21	0.587379	103	103	2	0.48473	0.0679612	0.367248
102073	7	chr7.S_ 174582693	Zea_mays.AGPv3.21	0.645631	103	103	2	0.457583	0.0873786	0.352892
102074	7	chr7.S_ 174762968	Zea_mays.AGPv3.21	0.917476	103	103	2	0.151428	0.00970874	0.139963
102075	7	chr7.S_ 174909556	Zea_mays.AGPv3.21	0.669903	103	103	2	0.442266	0.0776699	0.344466
102077	7	chr7.S_ 175040424	Zea_mays.AGPv3.21	0.786408	103	103	2	0.335941	0.0582524	0.279513
102078	8	chr8.S_ 65513	Zea_mays.AGPv3.21	0.606796	103	103	2	0.477189	0.0873786	0.363334
102081	8	chr8.S_ 935340	Zea_mays.AGPv3.21	0.604167	103	96	2	0.478299	0.0416667	0.363914
102082	8	chr8.S_ 966657	Zea_mays.AGPv3.21	0.805825	103	103	2	0.312942	0	0.263976
102083	8	chr8.S_ 2054571	Zea_mays.AGPv3.21	0.708738	103	103	2	0.412857	0.0582524	0.327632
102085	8	chr8.S_ 2111234	Zea_mays.AGPv3.21	0.640777	103	103	2	0.460364	0.038835	0.354396
102086	8	chr8.S_ 2761825	Zea_mays.AGPv3.21	0.771845	103	103	2	0.352201	0.0873786	0.290178
102087	8	chr8.S_ 2901387	Zea_mays.AGPv3.21	0.747573	103	103	2	0.377415	0.0582524	0.306194
102088	8	chr8.S_ 3045848	Zea_mays.AGPv3.21	0.70202	103	99	2	0.418376	0.0505051	0.330857
102089	8	chr8.S_ 3430335	Zea_mays.AGPv3.21	0.538835	103	103	2	0.496984	0.0485437	0.373487
102090	8	chr8.S_ 3482406	Zea_mays.AGPv3.21	0.786408	103	103	2	0.335941	0.038835	0.279513
102091	8	chr8.S_ 3663169	Zea_mays.AGPv3.21	0.509709	103	103	2	0.499811	0.106796	0.374906
102092	8	chr8.S_ 3663342	Zea_mays.AGPv3.21	0.640777	103	103	2	0.460364	0.0582524	0.354396
102095	8	chr8.S_ 11572352	Zea_mays.AGPv3.21	0.839806	103	103	2	0.269064	0.0291262	0.232866
102097	8	chr8.S_ 11666698	Zea_mays.AGPv3.21	0.830097	103	103	2	0.282072	0.0291262	0.24229
102099	8	chr8.S_ 14067786	Zea_mays.AGPv3.21	0.666667	103	99	2	0.444444	0.040404	0.345679
102100	8	chr8.S_ 14067790	Zea_mays.AGPv3.21	0.666667	103	99	2	0.444444	0.040404	0.345679
102102	8	chr8.S_ 14071576	Zea_mays.AGPv3.21	0.830097	103	103	2	0.282072	0.0873786	0.24229
102103	8	chr8.S_ 14075033	Zea_mays.AGPv3.21	0.757282	103	103	2	0.367612	0.038835	0.300043
102104	8	chr8.S_ 14100683	Zea_mays.AGPv3.21	0.646739	103	92	2	0.456935	0.0978261	0.35254
102105	8	chr8.S_ 14102679	Zea_mays.AGPv3.21	0.679612	103	103	2	0.435479	0.0776699	0.340658
102106	8	chr8.S_ 14351938	Zea_mays.AGPv3.21	0.830097	103	103	2	0.282072	0.0679612	0.24229
102107	8	chr8.S_ 14552062	Zea_mays.AGPv3.21	0.854369	103	103	2	0.248845	0.0776699	0.217883
102108	8	chr8.S_ 18353184	Zea_mays.AGPv3.21	0.597087	103	103	2	0.481148	0.0679612	0.365396
102109	8	chr8.S_ 23083793	Zea_mays.AGPv3.21	0.826316	103	95	2	0.287036	0.305263	0.245841
102113	8	chr8.S_ 34668170	Zea_mays.AGPv3.21	0.742718	103	103	2	0.382176	0.0485437	0.309146
102115	8	chr8.S_ 40557169	Zea_mays.AGPv3.21	0.621359	103	103	2	0.470544	0.038835	0.359838
102116	8	chr8.S_ 40685036	Zea_mays.AGPv3.21	0.597087	103	103	2	0.481148	0.0679612	0.365396
102117	8	chr8.S_ 49110637	Zea_mays.AGPv3.21	0.68932	103	103	2	0.428316	0.0776699	0.336588
102118	8	chr8.S_ 56732935	Zea_mays.AGPv3.21	0.504854	103	103	2	0.499953	0.0582524	0.374976
102119	8	chr8.S_ 56898180	Zea_mays.AGPv3.21	0.543689	103	103	2	0.496182	0.0776699	0.373084
102122	8	chr8.S_ 63600237	Zea_mays.AGPv3.21	0.660194	103	103	2	0.448676	0.0970874	0.348021
102123	8	chr8.S_ 67828915	Zea_mays.AGPv3.21	0.538835	103	103	2	0.496984	0.126214	0.373487
102124	8	chr8.S_ 67881869	Zea_mays.AGPv3.21	0.538835	103	103	2	0.496984	0.106796	0.373487
102127	8	chr8.S_ 68457738	Zea_mays.AGPv3.21	0.723301	103	103	2	0.400273	0.553398	0.320164
102128	8	chr8.S_ 68492243	Zea_mays.AGPv3.21	0.631068	103	103	2	0.465642	0.0776699	0.357231
102129	8	chr8.S_ 68620648	Zea_mays.AGPv3.21	0.68932	103	103	2	0.428316	0.135922	0.336588
102130	8	chr8.S_ 68634947	Zea_mays.AGPv3.21	0.694175	103	103	2	0.424592	0.126214	0.334453
102133	8	chr8.S_ 72144567	Zea_mays.AGPv3.21	0.62766	103	94	2	0.467406	0.0425532	0.358172
102134	8	chr8.S_ 72171734	Zea_mays.AGPv3.21	0.705556	103	90	2	0.415494	0.0555556	0.329176
102136	8	chr8.S_ 72450365	Zea_mays.AGPv3.21	0.931373	103	102	2	0.127835	0.0588235	0.119664
102138	8	chr8.S_ 74230650	Zea_mays.AGPv3.21	0.569892	103	93	2	0.49023	0.387097	0.370067
102141	8	chr8.S_ 82956799	Zea_mays.AGPv3.21	0.699029	103	103	2	0.420775	0.116505	0.332249
102143	8	chr8.S_ 82983581	Zea_mays.AGPv3.21	0.73301	103	103	2	0.391413	0.106796	0.314811
102144	8	chr8.S_ 85551296	Zea_mays.AGPv3.21	0.616505	103	103	2	0.472853	0.0873786	0.361058
102145	8	chr8.S_ 85847122	Zea_mays.AGPv3.21	0.504854	103	103	2	0.499953	0.0776699	0.374976
102146	8	chr8.S_ 91502760	Zea_mays.AGPv3.21	0.762136	103	103	2	0.36257	0.0679612	0.296841
102147	8	chr8.S_ 98280020	Zea_mays.AGPv3.21	0.57767	103	103	2	0.487935	0.0679612	0.368895
102148	8	chr8.S_ 98506439	Zea_mays.AGPv3.21	0.5	103	103	2	0.5	0.0873786	0.375
102149	8	chr8.S_ 102979730	Zea_mays.AGPv3.21	0.936893	103	103	2	0.118249	0.00970874	0.111257
102150	8	chr8.S_ 103113372	Zea_mays.AGPv3.21	0.57767	103	103	2	0.487935	0.0873786	0.368895
102151	8	chr8.S_ 105733933	Zea_mays.AGPv3.21	0.61165	103	103	2	0.475068	0.0582524	0.362223
102152	8	chr8.S_ 105734215	Zea_mays.AGPv3.21	0.752427	103	103	2	0.372561	0.0679612	0.30316
102153	8	chr8.S_ 105797799	Zea_mays.AGPv3.21	0.907767	103	103	2	0.167452	0.00970874	0.153432
102154	8	chr8.S_ 105798140	Zea_mays.AGPv3.21	0.529126	103	103	2	0.498303	0.106796	0.37415
102155	8	chr8.S_ 108531603	Zea_mays.AGPv3.21	0.694175	103	103	2	0.424592	0.0873786	0.334453
102156	8	chr8.S_ 113394122	Zea_mays.AGPv3.21	0.912621	103	103	2	0.159487	0.038835	0.146769
102157	8	chr8.S_ 116724155	Zea_mays.AGPv3.21	0.621359	103	103	2	0.470544	0.0582524	0.359838
102158	8	chr8.S_ 116912210	Zea_mays.AGPv3.21	0.815534	103	103	2	0.300877	0.0582524	0.255613
102159	8	chr8.S_ 117143286	Zea_mays.AGPv3.21	0.92233	103	103	2	0.143275	0.0582524	0.133011
102160	8	chr8.S_ 117143672	Zea_mays.AGPv3.21	0.713592	103	103	2	0.408757	0.0485437	0.325216
102161	8	chr8.S_ 117279793	Zea_mays.AGPv3.21	0.708738	103	103	2	0.412857	0.038835	0.327632
102162	8	chr8.S_ 117284567	Zea_mays.AGPv3.21	0.713592	103	103	2	0.408757	0.0485437	0.325216
102163	8	chr8.S_ 121658587	Zea_mays.AGPv3.21	0.917476	103	103	2	0.151428	0.0291262	0.139963
102164	8	chr8.S_ 122680653	Zea_mays.AGPv3.21	0.868932	103	103	2	0.227778	0.00970874	0.201837
102165	8	chr8.S_ 122945293	Zea_mays.AGPv3.21	0.73301	103	103	2	0.391413	0.106796	0.314811
102166	8	chr8.S_ 123032522	Zea_mays.AGPv3.21	0.533981	103	103	2	0.497691	0.116505	0.373843
102168	8	chr8.S_ 123036586	Zea_mays.AGPv3.21	0.800971	103	103	2	0.318833	0.00970874	0.268006
102169	8	chr8.S_ 123041174	Zea_mays.AGPv3.21	0.718447	103	103	2	0.404562	0.0582524	0.322727
102170	8	chr8.S_ 123041300	Zea_mays.AGPv3.21	0.713592	103	103	2	0.408757	0.0679612	0.325216
102171	8	chr8.S_ 123067208	Zea_mays.AGPv3.21	0.907767	103	103	2	0.167452	0.0485437	0.153432
102172	8	chr8.S_ 123130388	Zea_mays.AGPv3.21	0.84466	103	103	2	0.262419	0.0194175	0.227987
102173	8	chr8.S_ 123373016	Zea_mays.AGPv3.21	0.61165	103	103	2	0.475068	0.0582524	0.362223
102174	8	chr8.S_ 123441773	Zea_mays.AGPv3.21	0.81068	103	103	2	0.306956	0.0679612	0.259845
102175	8	chr8.S_ 126232063	Zea_mays.AGPv3.21	0.839806	103	103	2	0.269064	0.0291262	0.232866
102176	8	chr8.S_ 127308596	Zea_mays.AGPv3.21	0.61165	103	103	2	0.475068	0.0776699	0.362223
102177	8	chr8.S_ 127386988	Zea_mays.AGPv3.21	0.699029	103	103	2	0.420775	0.0970874	0.332249
102178	8	chr8.S_ 127389844	Zea_mays.AGPv3.21	0.650538	103	93	2	0.454677	0.0537634	0.351311
102179	8	chr8.S_ 129037789	Zea_mays.AGPv3.21	0.602941	103	102	2	0.478806	0.0882353	0.364179
102181	8	chr8.S_ 129155607	Zea_mays.AGPv3.21	0.509709	103	103	2	0.499811	0.106796	0.374906
102182	8	chr8.S_ 129155680	Zea_mays.AGPv3.21	0.970874	103	103	2	0.0565558	0.038835	0.0549565
102185	8	chr8.S_ 129760519	Zea_mays.AGPv3.21	0.796117	103	103	2	0.32463	0.407767	0.271938
102186	8	chr8.S_ 129859029	Zea_mays.AGPv3.21	0.946602	103	103	2	0.101093	0.00970874	0.0959835
102187	8	chr8.S_ 129940935	Zea_mays.AGPv3.21	0.73301	103	103	2	0.391413	0.0873786	0.314811
102188	8	chr8.S_ 129941989	Zea_mays.AGPv3.21	0.708738	103	103	2	0.412857	0.0970874	0.327632
102189	8	chr8.S_ 129942432	Zea_mays.AGPv3.21	0.843137	103	102	2	0.264514	0.0588235	0.22953
102192	8	chr8.S_ 132845881	Zea_mays.AGPv3.21	0.849515	103	103	2	0.255679	0.0291262	0.222993
102193	8	chr8.S_ 132971937	Zea_mays.AGPv3.21	0.519417	103	103	2	0.499246	0.106796	0.374623
102194	8	chr8.S_ 132973621	Zea_mays.AGPv3.21	0.684466	103	103	2	0.431945	0.0679612	0.338657
102196	8	chr8.S_ 133475183	Zea_mays.AGPv3.21	0.873626	103	91	2	0.220807	0.0549451	0.196429
102197	8	chr8.S_ 133545650	Zea_mays.AGPv3.21	0.854369	103	103	2	0.248845	0.038835	0.217883
102199	8	chr8.S_ 133613942	Zea_mays.AGPv3.21	0.81068	103	103	2	0.306956	0.0873786	0.259845
102200	8	chr8.S_ 133615602	Zea_mays.AGPv3.21	0.815534	103	103	2	0.300877	0.0776699	0.255613
102201	8	chr8.S_ 133690707	Zea_mays.AGPv3.21	0.902913	103	103	2	0.175323	0.038835	0.159954
102204	8	chr8.S_ 134025010	Zea_mays.AGPv3.21	0.892157	103	102	2	0.192426	0.0196078	0.173912
102205	8	chr8.S_ 134162695	Zea_mays.AGPv3.21	0.601942	103	103	2	0.479216	0.0970874	0.364392
102206	8	chr8.S_ 135664025	Zea_mays.AGPv3.21	0.684466	103	103	2	0.431945	0.106796	0.338657
102207	8	chr8.S_ 135669112	Zea_mays.AGPv3.21	0.684466	103	103	2	0.431945	0.0873786	0.338657
102208	8	chr8.S_ 135670978	Zea_mays.AGPv3.21	0.684466	103	103	2	0.431945	0.0679612	0.338657
102209	8	chr8.S_ 135671085	Zea_mays.AGPv3.21	0.631068	103	103	2	0.465642	0.0970874	0.357231
102210	8	chr8.S_ 135671867	Zea_mays.AGPv3.21	0.684466	103	103	2	0.431945	0.0873786	0.338657
102211	8	chr8.S_ 135672481	Zea_mays.AGPv3.21	0.567961	103	103	2	0.490763	0.106796	0.370339
102212	8	chr8.S_ 135672767	Zea_mays.AGPv3.21	0.553398	103	103	2	0.494297	0.0970874	0.372132
102213	8	chr8.S_ 135675892	Zea_mays.AGPv3.21	0.946602	103	103	2	0.101093	0.106796	0.0959835
102214	8	chr8.S_ 135707663	Zea_mays.AGPv3.21	0.61165	103	103	2	0.475068	0.0776699	0.362223
102215	8	chr8.S_ 135831566	Zea_mays.AGPv3.21	0.592233	103	103	2	0.482986	0.0776699	0.366348
102216	8	chr8.S_ 135832400	Zea_mays.AGPv3.21	0.645631	103	103	2	0.457583	0.0679612	0.352892
102217	8	chr8.S_ 135930130	Zea_mays.AGPv3.21	0.936893	103	103	2	0.118249	0.0291262	0.111257
102218	8	chr8.S_ 135948275	Zea_mays.AGPv3.21	0.893204	103	103	2	0.190781	0.038835	0.172583
102219	8	chr8.S_ 136194310	Zea_mays.AGPv3.21	0.81068	103	103	2	0.306956	0.0873786	0.259845
102220	8	chr8.S_ 137507807	Zea_mays.AGPv3.21	0.635922	103	103	2	0.46305	0.106796	0.355842
102223	8	chr8.S_ 140223820	Zea_mays.AGPv3.21	0.935	103	100	2	0.12155	0.03	0.114163
102224	8	chr8.S_ 140284238	Zea_mays.AGPv3.21	0.669903	103	103	3	0.479734	0.543689	0.414862
102226	8	chr8.S_ 151438457	Zea_mays.AGPv3.21	0.635922	103	103	2	0.46305	0.0873786	0.355842
102228	8	chr8.S_ 151861225	Zea_mays.AGPv3.21	0.553398	103	103	2	0.494297	0.0970874	0.372132
102231	8	chr8.S_ 152586430	Zea_mays.AGPv3.21	0.747573	103	103	2	0.377415	0.0970874	0.306194
102232	8	chr8.S_ 152624008	Zea_mays.AGPv3.21	0.592233	103	103	2	0.482986	0.0776699	0.366348
102233	8	chr8.S_ 152627397	Zea_mays.AGPv3.21	0.509709	103	103	2	0.499811	0.0873786	0.374906
102234	8	chr8.S_ 154903694	Zea_mays.AGPv3.21	0.873786	103	103	2	0.220567	0.0776699	0.196242
102235	8	chr8.S_ 155080207	Zea_mays.AGPv3.21	0.68932	103	103	2	0.428316	0.0970874	0.336588
102236	8	chr8.S_ 156174161	Zea_mays.AGPv3.21	0.538835	103	103	2	0.496984	0.106796	0.373487
102237	8	chr8.S_ 156177778	Zea_mays.AGPv3.21	0.800971	103	103	2	0.318833	0.00970874	0.268006
102238	8	chr8.S_ 156214603	Zea_mays.AGPv3.21	0.796117	103	103	2	0.32463	0.0582524	0.271938
102239	8	chr8.S_ 156259913	Zea_mays.AGPv3.21	0.776699	103	103	2	0.346875	0.038835	0.286714
102240	8	chr8.S_ 156264003	Zea_mays.AGPv3.21	0.543689	103	103	2	0.496182	0.0970874	0.373084
102241	8	chr8.S_ 156313811	Zea_mays.AGPv3.21	0.524272	103	103	2	0.498822	0.0776699	0.37441
102242	8	chr8.S_ 156408103	Zea_mays.AGPv3.21	0.786408	103	103	2	0.335941	0.038835	0.279513
102244	8	chr8.S_ 156446979	Zea_mays.AGPv3.21	0.533981	103	103	2	0.497691	0.0776699	0.373843
102245	8	chr8.S_ 156447037	Zea_mays.AGPv3.21	0.825243	103	103	2	0.288434	0.038835	0.246837
102247	8	chr8.S_ 156461340	Zea_mays.AGPv3.21	0.912621	103	103	2	0.159487	0.0194175	0.146769
102249	8	chr8.S_ 156835124	Zea_mays.AGPv3.21	0.621359	103	103	2	0.470544	0.135922	0.359838
102250	8	chr8.S_ 159969987	Zea_mays.AGPv3.21	0.786408	103	103	2	0.335941	0.0582524	0.279513
102258	8	chr8.S_ 161451357	Zea_mays.AGPv3.21	0.50495	103	101	2	0.499951	0.19802	0.374975
102261	8	chr8.S_ 162016535	Zea_mays.AGPv3.21	0.81068	103	103	2	0.306956	0.0291262	0.259845
102262	8	chr8.S_ 162016598	Zea_mays.AGPv3.21	0.81068	103	103	2	0.306956	0.0291262	0.259845
102263	8	chr8.S_ 162056527	Zea_mays.AGPv3.21	0.737624	103	101	2	0.38707	0.049505	0.312158
102264	8	chr8.S_ 162081774	Zea_mays.AGPv3.21	0.545455	103	99	2	0.495868	0.020202	0.372925
102266	8	chr8.S_ 162382332	Zea_mays.AGPv3.21	0.800971	103	103	2	0.318833	0.0291262	0.268006
102267	8	chr8.S_ 162399619	Zea_mays.AGPv3.21	0.519417	103	103	2	0.499246	0.0873786	0.374623
102268	8	chr8.S_ 162514606	Zea_mays.AGPv3.21	0.84466	103	103	2	0.262419	0.0194175	0.227987
102269	8	chr8.S_ 162548923	Zea_mays.AGPv3.21	0.834951	103	103	2	0.275615	0.0582524	0.237633
102271	8	chr8.S_ 162581488	Zea_mays.AGPv3.21	0.708738	103	103	2	0.412857	0.038835	0.327632
102272	8	chr8.S_ 163560138	Zea_mays.AGPv3.21	0.606796	103	103	2	0.477189	0.0679612	0.363334
102273	8	chr8.S_ 163562948	Zea_mays.AGPv3.21	0.814607	103	89	2	0.302045	0.0561798	0.25643
102275	8	chr8.S_ 163577783	Zea_mays.AGPv3.21	0.640777	103	103	2	0.460364	0.0776699	0.354396
102276	8	chr8.S_ 164297624	Zea_mays.AGPv3.21	0.917476	103	103	2	0.151428	0.0485437	0.139963
102277	8	chr8.S_ 164298576	Zea_mays.AGPv3.21	0.932039	103	103	2	0.126685	0.0582524	0.11866
102278	8	chr8.S_ 164362446	Zea_mays.AGPv3.21	0.752427	103	103	2	0.372561	0.0873786	0.30316
102279	8	chr8.S_ 164409683	Zea_mays.AGPv3.21	0.674757	103	103	2	0.43892	0.126214	0.342594
102280	8	chr8.S_ 164409778	Zea_mays.AGPv3.21	0.825243	103	103	2	0.288434	0.0776699	0.246837
102281	8	chr8.S_ 164409845	Zea_mays.AGPv3.21	0.747573	103	103	2	0.377415	0.038835	0.306194
102282	8	chr8.S_ 164416422	Zea_mays.AGPv3.21	0.61165	103	103	2	0.475068	0.135922	0.362223
102283	8	chr8.S_ 164416586	Zea_mays.AGPv3.21	0.699029	103	103	2	0.420775	0.0776699	0.332249
102284	8	chr8.S_ 164416650	Zea_mays.AGPv3.21	0.660194	103	103	2	0.448676	0.15534	0.348021
102285	8	chr8.S_ 165093115	Zea_mays.AGPv3.21	0.699029	103	103	2	0.420775	0.116505	0.332249
102286	8	chr8.S_ 168873296	Zea_mays.AGPv3.21	0.868932	103	103	2	0.227778	0.0679612	0.201837
102287	8	chr8.S_ 171527236	Zea_mays.AGPv3.21	0.57767	103	103	2	0.487935	0.0679612	0.368895
102290	8	chr8.S_ 172009970	Zea_mays.AGPv3.21	0.820388	103	103	2	0.294703	0.0485437	0.251278
102291	8	chr8.S_ 175187548	Zea_mays.AGPv3.21	0.776699	103	103	2	0.346875	0.0970874	0.286714
102295	9	chr9.S_ 6006709	Zea_mays.AGPv3.21	0.567961	103	103	2	0.490763	0.0873786	0.370339
102296	9	chr9.S_ 7203091	Zea_mays.AGPv3.21	0.524272	103	103	2	0.498822	0.0776699	0.37441
102298	9	chr9.S_ 7308829	Zea_mays.AGPv3.21	0.572816	103	103	2	0.489396	0.0582524	0.369642
102301	9	chr9.S_ 8038945	Zea_mays.AGPv3.21	0.92233	103	103	2	0.143275	0.0194175	0.133011
102309	9	chr9.S_ 12335190	Zea_mays.AGPv3.21	0.65534	103	103	2	0.451739	0.106796	0.349705
102310	9	chr9.S_ 16325058	Zea_mays.AGPv3.21	0.563107	103	103	2	0.492035	0.0776699	0.370986
102311	9	chr9.S_ 16331540	Zea_mays.AGPv3.21	0.92233	103	103	2	0.143275	0.038835	0.133011
102312	9	chr9.S_ 16485622	Zea_mays.AGPv3.21	0.882353	103	102	2	0.207612	0.0392157	0.186061
102315	9	chr9.S_ 16746242	Zea_mays.AGPv3.21	0.884211	103	95	2	0.204765	0.0210526	0.1838
102316	9	chr9.S_ 16907588	Zea_mays.AGPv3.21	0.864078	103	103	2	0.234895	0.038835	0.207307
102317	9	chr9.S_ 17004406	Zea_mays.AGPv3.21	0.5	103	103	2	0.5	0.126214	0.375
102319	9	chr9.S_ 17007191	Zea_mays.AGPv3.21	0.854369	103	103	2	0.248845	0.038835	0.217883
102320	9	chr9.S_ 17015966	Zea_mays.AGPv3.21	0.588235	103	102	2	0.484429	0.0980392	0.367093
102321	9	chr9.S_ 17020790	Zea_mays.AGPv3.21	0.665049	103	103	2	0.445518	0.106796	0.346275
102323	9	chr9.S_ 17651237	Zea_mays.AGPv3.21	0.898058	103	103	2	0.183099	0.0679612	0.166337
102325	9	chr9.S_ 17672884	Zea_mays.AGPv3.21	0.524272	103	103	2	0.498822	0.0776699	0.37441
102326	9	chr9.S_ 17676345	Zea_mays.AGPv3.21	0.701087	103	92	2	0.419128	0.0543478	0.331294
102327	9	chr9.S_ 17731175	Zea_mays.AGPv3.21	0.84466	103	103	2	0.262419	0.0970874	0.227987
102329	9	chr9.S_ 17757806	Zea_mays.AGPv3.21	0.815534	103	103	2	0.300877	0.0776699	0.255613
102333	9	chr9.S_ 18395197	Zea_mays.AGPv3.21	0.868687	103	99	2	0.22814	0.040404	0.202116
102334	9	chr9.S_ 21978812	Zea_mays.AGPv3.21	0.912621	103	103	2	0.159487	0.038835	0.146769
102335	9	chr9.S_ 22008062	Zea_mays.AGPv3.21	0.757426	103	101	2	0.367464	0.029703	0.299949
102336	9	chr9.S_ 22066507	Zea_mays.AGPv3.21	0.703883	103	103	2	0.416863	0.0679612	0.329976
102337	9	chr9.S_ 22066639	Zea_mays.AGPv3.21	0.558252	103	103	2	0.493213	0.106796	0.371584
102339	9	chr9.S_ 23156962	Zea_mays.AGPv3.21	0.980583	103	103	2	0.0380809	0.0194175	0.0373558
102345	9	chr9.S_ 23826751	Zea_mays.AGPv3.21	0.825243	103	103	2	0.288434	0.0582524	0.246837
102346	9	chr9.S_ 23965213	Zea_mays.AGPv3.21	0.558252	103	103	2	0.493213	0.0679612	0.371584
102348	9	chr9.S_ 24077594	Zea_mays.AGPv3.21	0.587379	103	103	2	0.48473	0.0873786	0.367248
102349	9	chr9.S_ 24080158	Zea_mays.AGPv3.21	0.597087	103	103	2	0.481148	0.0873786	0.365396
102350	9	chr9.S_ 24080463	Zea_mays.AGPv3.21	0.601942	103	103	2	0.479216	0.0776699	0.364392
102351	9	chr9.S_ 24080607	Zea_mays.AGPv3.21	0.597087	103	103	2	0.481148	0.0873786	0.365396
102352	9	chr9.S_ 24081066	Zea_mays.AGPv3.21	0.597087	103	103	2	0.481148	0.0873786	0.365396
102353	9	chr9.S_ 24147325	Zea_mays.AGPv3.21	0.563107	103	103	2	0.492035	0.0970874	0.370986
102354	9	chr9.S_ 24153074	Zea_mays.AGPv3.21	0.57767	103	103	2	0.487935	0.106796	0.368895
102355	9	chr9.S_ 24523352	Zea_mays.AGPv3.21	0.757282	103	103	2	0.367612	0.0582524	0.300043
102359	9	chr9.S_ 25270155	Zea_mays.AGPv3.21	0.757282	103	103	2	0.367612	0.0582524	0.300043
102361	9	chr9.S_ 29246530	Zea_mays.AGPv3.21	0.548544	103	103	2	0.495287	0.0485437	0.372632
102365	9	chr9.S_ 33241272	Zea_mays.AGPv3.21	0.699029	103	103	2	0.420775	0.116505	0.332249
102367	9	chr9.S_ 35639455	Zea_mays.AGPv3.21	0.752427	103	103	2	0.372561	0.0873786	0.30316
102368	9	chr9.S_ 35718158	Zea_mays.AGPv3.21	0.690217	103	92	2	0.427635	0.076087	0.336199
102369	9	chr9.S_ 41588126	Zea_mays.AGPv3.21	0.842391	103	92	2	0.265536	0.0543478	0.230282
102370	9	chr9.S_ 41753735	Zea_mays.AGPv3.21	0.990196	103	102	2	0.0194156	0	0.0192271
102371	9	chr9.S_ 45492542	Zea_mays.AGPv3.21	0.747573	103	103	2	0.377415	0.0776699	0.306194
102373	9	chr9.S_ 45938188	Zea_mays.AGPv3.21	0.607527	103	93	2	0.476876	0.0322581	0.363171
102374	9	chr9.S_ 46584793	Zea_mays.AGPv3.21	0.616505	103	103	2	0.472853	0.0679612	0.361058
102375	9	chr9.S_ 46585148	Zea_mays.AGPv3.21	0.548544	103	103	2	0.495287	0.0485437	0.372632
102376	9	chr9.S_ 46646748	Zea_mays.AGPv3.21	0.504854	103	103	2	0.499953	0.0776699	0.374976
102378	9	chr9.S_ 47394884	Zea_mays.AGPv3.21	0.990291	103	103	2	0.019229	0	0.0190441
102379	9	chr9.S_ 47501163	Zea_mays.AGPv3.21	0.990291	103	103	2	0.019229	0	0.0190441
102380	9	chr9.S_ 48242539	Zea_mays.AGPv3.21	0.626214	103	103	2	0.46814	0.0873786	0.358563
102381	9	chr9.S_ 48242770	Zea_mays.AGPv3.21	0.631068	103	103	2	0.465642	0.0970874	0.357231
102383	9	chr9.S_ 48457194	Zea_mays.AGPv3.21	0.635922	103	103	2	0.46305	0.0873786	0.355842
102384	9	chr9.S_ 56365247	Zea_mays.AGPv3.21	0.970874	103	103	2	0.0565558	0.0194175	0.0549565
102385	9	chr9.S_ 56365569	Zea_mays.AGPv3.21	0.970874	103	103	2	0.0565558	0	0.0549565
102386	9	chr9.S_ 56519016	Zea_mays.AGPv3.21	0.970874	103	103	2	0.0565558	0.0194175	0.0549565
102387	9	chr9.S_ 56519753	Zea_mays.AGPv3.21	0.966019	103	103	2	0.0656518	0.0291262	0.0634967
102388	9	chr9.S_ 56522869	Zea_mays.AGPv3.21	0.868932	103	103	2	0.227778	0.0873786	0.201837
102389	9	chr9.S_ 56653306	Zea_mays.AGPv3.21	0.956311	103	103	2	0.0835611	0.0291262	0.0800699
102391	9	chr9.S_ 57153400	Zea_mays.AGPv3.21	0.830097	103	103	2	0.282072	0.0291262	0.24229
102392	9	chr9.S_ 57327084	Zea_mays.AGPv3.21	0.505155	103	97	2	0.499947	0.206186	0.374973
102395	9	chr9.S_ 58196400	Zea_mays.AGPv3.21	0.800971	103	103	2	0.318833	0.0679612	0.268006
102396	9	chr9.S_ 58196431	Zea_mays.AGPv3.21	0.813725	103	102	2	0.303153	0.0784314	0.257202
102397	9	chr9.S_ 58196840	Zea_mays.AGPv3.21	0.800971	103	103	2	0.318833	0.0485437	0.268006
102399	9	chr9.S_ 62082757	Zea_mays.AGPv3.21	0.567961	103	103	2	0.490763	0.0873786	0.370339
102400	9	chr9.S_ 62253333	Zea_mays.AGPv3.21	0.73301	103	103	2	0.391413	0.0873786	0.314811
102401	9	chr9.S_ 76789157	Zea_mays.AGPv3.21	0.757282	103	103	2	0.367612	0.0776699	0.300043
102404	9	chr9.S_ 77473560	Zea_mays.AGPv3.21	0.786408	103	103	2	0.335941	0.0776699	0.279513
102405	9	chr9.S_ 77478544	Zea_mays.AGPv3.21	0.985437	103	103	2	0.028702	0.00970874	0.0282901
102406	9	chr9.S_ 77543613	Zea_mays.AGPv3.21	0.984375	103	96	2	0.0307617	0.0104167	0.0302886
102408	9	chr9.S_ 82003701	Zea_mays.AGPv3.21	0.941176	103	102	2	0.110727	0.0196078	0.104596
102409	9	chr9.S_ 82023072	Zea_mays.AGPv3.21	0.791262	103	103	2	0.330333	0.0291262	0.275773
102410	9	chr9.S_ 82031635	Zea_mays.AGPv3.21	0.859223	103	103	2	0.241917	0.0291262	0.212655
102413	9	chr9.S_ 87880015	Zea_mays.AGPv3.21	0.645631	103	103	2	0.457583	0.0679612	0.352892
102414	9	chr9.S_ 87880062	Zea_mays.AGPv3.21	0.661765	103	102	2	0.447664	0.0686275	0.347463
102416	9	chr9.S_ 89530936	Zea_mays.AGPv3.21	0.820388	103	103	2	0.294703	0.0291262	0.251278
102417	9	chr9.S_ 89595820	Zea_mays.AGPv3.21	0.854369	103	103	2	0.248845	0.0194175	0.217883
102418	9	chr9.S_ 91940312	Zea_mays.AGPv3.21	0.907767	103	103	2	0.167452	0.106796	0.153432
102420	9	chr9.S_ 91975944	Zea_mays.AGPv3.21	0.57767	103	103	2	0.487935	0.106796	0.368895
102421	9	chr9.S_ 91976034	Zea_mays.AGPv3.21	0.970874	103	103	2	0.0565558	0.0194175	0.0549565
102422	9	chr9.S_ 93561734	Zea_mays.AGPv3.21	0.781553	103	103	2	0.341455	0.0485437	0.283159
102425	9	chr9.S_ 94453404	Zea_mays.AGPv3.21	0.597087	103	103	2	0.481148	0.0873786	0.365396
102427	9	chr9.S_ 94824979	Zea_mays.AGPv3.21	0.815534	103	103	2	0.300877	0.038835	0.255613
102431	9	chr9.S_ 97004448	Zea_mays.AGPv3.21	0.946602	103	103	2	0.101093	0.0291262	0.0959835
102432	9	chr9.S_ 98402751	Zea_mays.AGPv3.21	0.73301	103	103	2	0.391413	0.0485437	0.314811
102433	9	chr9.S_ 98430621	Zea_mays.AGPv3.21	0.597087	103	103	2	0.481148	0.0485437	0.365396
102434	9	chr9.S_ 98546322	Zea_mays.AGPv3.21	0.587379	103	103	2	0.48473	0.0291262	0.367248
102435	9	chr9.S_ 98760548	Zea_mays.AGPv3.21	0.543689	103	103	2	0.496182	0.0582524	0.373084
102436	9	chr9.S_ 99359175	Zea_mays.AGPv3.21	0.519417	103	103	2	0.499246	0.0873786	0.374623
102437	9	chr9.S_ 102277350	Zea_mays.AGPv3.21	0.572816	103	103	2	0.489396	0.0776699	0.369642
102438	9	chr9.S_ 102278762	Zea_mays.AGPv3.21	0.572816	103	103	2	0.489396	0.0776699	0.369642
102439	9	chr9.S_ 102483844	Zea_mays.AGPv3.21	0.548544	103	103	2	0.495287	0.0679612	0.372632
102440	9	chr9.S_ 102484012	Zea_mays.AGPv3.21	0.538835	103	103	2	0.496984	0.0485437	0.373487
102444	9	chr9.S_ 104758996	Zea_mays.AGPv3.21	0.866337	103	101	2	0.231595	0.0693069	0.204777
102445	9	chr9.S_ 104860230	Zea_mays.AGPv3.21	0.92233	103	103	2	0.143275	0.0194175	0.133011
102446	9	chr9.S_ 106084796	Zea_mays.AGPv3.21	0.777778	103	99	2	0.345679	0.0606061	0.285932
102448	9	chr9.S_ 106202012	Zea_mays.AGPv3.21	0.88835	103	103	2	0.198369	0.0485437	0.178694
102449	9	chr9.S_ 106260146	Zea_mays.AGPv3.21	0.538835	103	103	2	0.496984	0.126214	0.373487
102450	9	chr9.S_ 108372730	Zea_mays.AGPv3.21	0.563107	103	103	2	0.492035	0.0776699	0.370986
102451	9	chr9.S_ 113736383	Zea_mays.AGPv3.21	0.791262	103	103	2	0.330333	0.0485437	0.275773
102452	9	chr9.S_ 118382997	Zea_mays.AGPv3.21	0.61165	103	103	2	0.475068	0.0582524	0.362223
102453	9	chr9.S_ 123082844	Zea_mays.AGPv3.21	0.626214	103	103	2	0.46814	0.533981	0.358563
102454	9	chr9.S_ 127906525	Zea_mays.AGPv3.21	0.859223	103	103	2	0.241917	0.0679612	0.212655
102455	9	chr9.S_ 131980356	Zea_mays.AGPv3.21	0.718447	103	103	2	0.404562	0.0582524	0.322727
102456	9	chr9.S_ 137039659	Zea_mays.AGPv3.21	0.882979	103	94	2	0.206655	0	0.185302
102457	9	chr9.S_ 140471752	Zea_mays.AGPv3.21	0.883495	103	103	2	0.205863	0.0194175	0.184673
102459	9	chr9.S_ 142549875	Zea_mays.AGPv3.21	0.572816	103	103	2	0.489396	0.116505	0.369642
102461	9	chr9.S_ 142916447	Zea_mays.AGPv3.21	0.519417	103	103	2	0.499246	0.106796	0.374623
102462	9	chr9.S_ 143003020	Zea_mays.AGPv3.21	0.849515	103	103	2	0.255679	0.0679612	0.222993
102463	9	chr9.S_ 144634783	Zea_mays.AGPv3.21	0.92233	103	103	2	0.143275	0.0194175	0.133011
102464	9	chr9.S_ 147148177	Zea_mays.AGPv3.21	0.854369	103	103	2	0.248845	0.0582524	0.217883
102466	9	chr9.S_ 147164885	Zea_mays.AGPv3.21	0.833333	103	99	2	0.277778	0.030303	0.239198
102467	9	chr9.S_ 147172995	Zea_mays.AGPv3.21	0.864078	103	103	2	0.234895	0.0582524	0.207307
102468	9	chr9.S_ 147173192	Zea_mays.AGPv3.21	0.834951	103	103	2	0.275615	0.038835	0.237633
102469	9	chr9.S_ 147175916	Zea_mays.AGPv3.21	0.864078	103	103	2	0.234895	0.0582524	0.207307
102470	9	chr9.S_ 148459669	Zea_mays.AGPv3.21	0.665049	103	103	2	0.445518	0.0485437	0.346275
102472	9	chr9.S_ 148938146	Zea_mays.AGPv3.21	0.635922	103	103	2	0.46305	0.0679612	0.355842
102475	9	chr9.S_ 151339429	Zea_mays.AGPv3.21	0.763441	103	93	2	0.361198	0.0430108	0.295966
102477	9	chr9.S_ 151416463	Zea_mays.AGPv3.21	0.883495	103	103	2	0.205863	0.0582524	0.184673
102478	9	chr9.S_ 151513138	Zea_mays.AGPv3.21	0.859223	103	103	2	0.241917	0.0485437	0.212655
100543	10	chr10.S_ 628820	Zea_mays.AGPv3.21	0.762136	103	103	2	0.36257	0.0485437	0.296841
100548	10	chr10.S_ 2456786	Zea_mays.AGPv3.21	0.762136	103	103	2	0.36257	0.0679612	0.296841
100550	10	chr10.S_ 2463930	Zea_mays.AGPv3.21	0.722772	103	101	2	0.400745	0.0792079	0.320447
100552	10	chr10.S_ 2987950	Zea_mays.AGPv3.21	0.642857	103	98	2	0.459184	0.142857	0.353759
100553	10	chr10.S_ 2988974	Zea_mays.AGPv3.21	0.640777	103	103	2	0.460364	0.116505	0.354396
100555	10	chr10.S_ 8722381	Zea_mays.AGPv3.21	0.660194	103	103	2	0.448676	0.038835	0.348021
100558	10	chr10.S_ 8790145	Zea_mays.AGPv3.21	0.898058	103	103	2	0.183099	0.0291262	0.166337
100560	10	chr10.S_ 9600126	Zea_mays.AGPv3.21	0.941748	103	103	2	0.109718	0.0194175	0.103699
100561	10	chr10.S_ 9915360	Zea_mays.AGPv3.21	0.5	103	101	2	0.5	0.0891089	0.375
100562	10	chr10.S_ 9916464	Zea_mays.AGPv3.21	0.558252	103	103	2	0.493213	0.126214	0.371584
100563	10	chr10.S_ 9916580	Zea_mays.AGPv3.21	0.572816	103	103	2	0.489396	0.116505	0.369642
100564	10	chr10.S_ 9994728	Zea_mays.AGPv3.21	0.742718	103	103	2	0.382176	0.106796	0.309146
100565	10	chr10.S_ 10294926	Zea_mays.AGPv3.21	0.713592	103	103	2	0.408757	0.0873786	0.325216
100566	10	chr10.S_ 10403694	Zea_mays.AGPv3.21	0.582524	103	103	2	0.486379	0.0970874	0.368097
100568	10	chr10.S_ 10612571	Zea_mays.AGPv3.21	0.785714	103	98	2	0.336735	0.102041	0.28004
100569	10	chr10.S_ 10832210	Zea_mays.AGPv3.21	0.53	103	100	2	0.4982	0.02	0.374098
100571	10	chr10.S_ 10888141	Zea_mays.AGPv3.21	0.956311	103	103	2	0.0835611	0.0291262	0.0800699
100572	10	chr10.S_ 11051728	Zea_mays.AGPv3.21	0.616162	103	99	2	0.473013	0.161616	0.361142
100573	10	chr10.S_ 11088851	Zea_mays.AGPv3.21	0.547368	103	95	2	0.495512	0.0842105	0.372746
100576	10	chr10.S_ 15009630	Zea_mays.AGPv3.21	0.917476	103	103	2	0.151428	0.0291262	0.139963
100577	10	chr10.S_ 15037381	Zea_mays.AGPv3.21	0.747573	103	103	2	0.377415	0.0776699	0.306194
100578	10	chr10.S_ 15233889	Zea_mays.AGPv3.21	0.529126	103	103	2	0.498303	0.0873786	0.37415
100580	10	chr10.S_ 21022032	Zea_mays.AGPv3.21	0.694175	103	103	2	0.424592	0.0679612	0.334453
100582	10	chr10.S_ 31570466	Zea_mays.AGPv3.21	0.917476	103	103	2	0.151428	0.0291262	0.139963
100583	10	chr10.S_ 38007858	Zea_mays.AGPv3.21	0.625	103	92	2	0.46875	0.0543478	0.358887
100584	10	chr10.S_ 40960710	Zea_mays.AGPv3.21	0.558252	103	103	2	0.493213	0.0679612	0.371584
100593	10	chr10.S_ 72626994	Zea_mays.AGPv3.21	0.543689	103	103	2	0.496182	0.0776699	0.373084
100595	10	chr10.S_ 75823905	Zea_mays.AGPv3.21	0.84466	103	103	2	0.262419	0.0582524	0.227987
100596	10	chr10.S_ 81034027	Zea_mays.AGPv3.21	0.626214	103	103	2	0.46814	0.106796	0.358563
100597	10	chr10.S_ 83756460	Zea_mays.AGPv3.21	0.538835	103	103	2	0.496984	0.145631	0.373487
100601	10	chr10.S_ 90004066	Zea_mays.AGPv3.21	0.612903	103	93	2	0.474506	0.150538	0.361928
100602	10	chr10.S_ 90004565	Zea_mays.AGPv3.21	0.635922	103	103	2	0.46305	0.0873786	0.355842
100603	10	chr10.S_ 90007077	Zea_mays.AGPv3.21	0.737864	103	103	2	0.386841	0.0776699	0.312018
100604	10	chr10.S_ 90234890	Zea_mays.AGPv3.21	0.725806	103	93	2	0.398023	0.0967742	0.318812
100605	10	chr10.S_ 90257183	Zea_mays.AGPv3.21	0.893204	103	103	2	0.190781	0.0582524	0.172583
100606	10	chr10.S_ 90258083	Zea_mays.AGPv3.21	0.878641	103	103	2	0.213262	0.0679612	0.190522
100607	10	chr10.S_ 90386282	Zea_mays.AGPv3.21	0.57732	103	97	2	0.488043	0.103093	0.36895
100608	10	chr10.S_ 95782294	Zea_mays.AGPv3.21	0.713592	103	103	2	0.408757	0.126214	0.325216
100609	10	chr10.S_ 98388026	Zea_mays.AGPv3.21	0.691176	103	102	2	0.426903	0.107843	0.33578
100610	10	chr10.S_ 98705156	Zea_mays.AGPv3.21	0.660194	103	103	2	0.448676	0.116505	0.348021
100611	10	chr10.S_ 98710534	Zea_mays.AGPv3.21	0.660194	103	103	2	0.448676	0.116505	0.348021
100612	10	chr10.S_ 99386914	Zea_mays.AGPv3.21	0.834951	103	103	2	0.275615	0.038835	0.237633
100614	10	chr10.S_ 99487989	Zea_mays.AGPv3.21	0.68932	103	103	2	0.428316	0.0970874	0.336588
100616	10	chr10.S_ 106617711	Zea_mays.AGPv3.21	0.75	103	102	2	0.375	0.166667	0.304688
100617	10	chr10.S_ 106617757	Zea_mays.AGPv3.21	0.791262	103	103	2	0.330333	0.0873786	0.275773
100618	10	chr10.S_ 106805878	Zea_mays.AGPv3.21	0.781553	103	103	2	0.341455	0.0873786	0.283159
100619	10	chr10.S_ 107919202	Zea_mays.AGPv3.21	0.5	103	103	2	0.5	0.126214	0.375
100622	10	chr10.S_ 108140338	Zea_mays.AGPv3.21	0.941748	103	103	2	0.109718	0.0776699	0.103699
100624	10	chr10.S_ 109738645	Zea_mays.AGPv3.21	0.883495	103	103	2	0.205863	0.0582524	0.184673
100626	10	chr10.S_ 109817685	Zea_mays.AGPv3.21	0.88835	103	103	2	0.198369	0.0485437	0.178694
100627	10	chr10.S_ 109823285	Zea_mays.AGPv3.21	0.800971	103	103	2	0.318833	0.0679612	0.268006
100628	10	chr10.S_ 109823407	Zea_mays.AGPv3.21	0.81068	103	103	2	0.306956	0.0485437	0.259845
100630	10	chr10.S_ 109947053	Zea_mays.AGPv3.21	0.762136	103	103	2	0.36257	0.0679612	0.296841
100631	10	chr10.S_ 110978093	Zea_mays.AGPv3.21	0.898058	103	103	2	0.183099	0.203883	0.166337
100632	10	chr10.S_ 111018880	Zea_mays.AGPv3.21	0.68932	103	103	2	0.428316	0.0970874	0.336588
100633	10	chr10.S_ 111307559	Zea_mays.AGPv3.21	0.815534	103	103	2	0.300877	0.038835	0.255613
100635	10	chr10.S_ 112883279	Zea_mays.AGPv3.21	0.612745	103	102	2	0.474577	0.107843	0.361965
100636	10	chr10.S_ 112958749	Zea_mays.AGPv3.21	0.660194	103	103	2	0.448676	0.0970874	0.348021
100637	10	chr10.S_ 113159578	Zea_mays.AGPv3.21	0.825243	103	103	2	0.288434	0.0582524	0.246837
100640	10	chr10.S_ 114259332	Zea_mays.AGPv3.21	0.88835	103	103	2	0.198369	0.0485437	0.178694
100641	10	chr10.S_ 114309717	Zea_mays.AGPv3.21	0.737864	103	103	2	0.386841	0.135922	0.312018
100643	10	chr10.S_ 114621240	Zea_mays.AGPv3.21	0.663366	103	101	2	0.446623	0.039604	0.346887
100644	10	chr10.S_ 117846530	Zea_mays.AGPv3.21	0.878641	103	103	2	0.213262	0.0291262	0.190522
100646	10	chr10.S_ 120136830	Zea_mays.AGPv3.21	0.907767	103	103	2	0.167452	0.0291262	0.153432
100647	10	chr10.S_ 120139034	Zea_mays.AGPv3.21	0.907767	103	103	2	0.167452	0.0291262	0.153432
100648	10	chr10.S_ 120139169	Zea_mays.AGPv3.21	0.908163	103	98	2	0.166805	0.0204082	0.152893
100649	10	chr10.S_ 120237939	Zea_mays.AGPv3.21	0.633663	103	101	2	0.464268	0.039604	0.356496
100650	10	chr10.S_ 120302629	Zea_mays.AGPv3.21	0.932039	103	103	2	0.126685	0.038835	0.11866
100651	10	chr10.S_ 120302854	Zea_mays.AGPv3.21	0.504854	103	103	2	0.499953	0.0970874	0.374976
100652	10	chr10.S_ 120302866	Zea_mays.AGPv3.21	0.514563	103	103	2	0.499576	0.0970874	0.374788
100653	10	chr10.S_ 122259501	Zea_mays.AGPv3.21	0.760204	103	98	2	0.364588	0.0306122	0.298126
100654	10	chr10.S_ 124088385	Zea_mays.AGPv3.21	0.61165	103	103	2	0.475068	0.0970874	0.362223
100657	10	chr10.S_ 124257568	Zea_mays.AGPv3.21	0.830097	103	103	2	0.282072	0.0291262	0.24229
100660	10	chr10.S_ 127275901	Zea_mays.AGPv3.21	0.61165	103	103	2	0.475068	0.116505	0.362223
100662	10	chr10.S_ 127595968	Zea_mays.AGPv3.21	0.553398	103	103	2	0.494297	0.0970874	0.372132
100664	10	chr10.S_ 127633074	Zea_mays.AGPv3.21	0.92233	103	103	2	0.143275	0.0582524	0.133011
100667	10	chr10.S_ 128718692	Zea_mays.AGPv3.21	0.650485	103	103	2	0.454708	0.116505	0.351328
100668	10	chr10.S_ 129034078	Zea_mays.AGPv3.21	0.582524	103	103	2	0.486379	0.0970874	0.368097
100671	10	chr10.S_ 129483523	Zea_mays.AGPv3.21	0.941748	103	103	2	0.109718	0.0194175	0.103699
100672	10	chr10.S_ 132205428	Zea_mays.AGPv3.21	0.839806	103	103	2	0.269064	0.0873786	0.232866
100676	10	chr10.S_ 135936123	Zea_mays.AGPv3.21	0.859223	103	103	2	0.241917	0.0291262	0.212655
100677	10	chr10.S_ 135936202	Zea_mays.AGPv3.21	0.878641	103	103	2	0.213262	0.00970874	0.190522
100678	10	chr10.S_ 136129642	Zea_mays.AGPv3.21	0.720588	103	102	2	0.402682	0.0686275	0.321605
100679	10	chr10.S_ 137126886	Zea_mays.AGPv3.21	0.941748	103	103	2	0.109718	0.038835	0.103699
100680	10	chr10.S_ 137192785	Zea_mays.AGPv3.21	0.622549	103	102	2	0.469963	0.0490196	0.359531
100681	10	chr10.S_ 137193893	Zea_mays.AGPv3.21	0.752427	103	103	2	0.372561	0.0679612	0.30316
100682	10	chr10.S_ 139729770	Zea_mays.AGPv3.21	0.640777	103	103	2	0.460364	0.0970874	0.354396
100684	10	chr10.S_ 139940949	Zea_mays.AGPv3.21	0.878641	103	103	3	0.216373	0.0485437	0.19843
100686	10	chr10.S_ 140276288	Zea_mays.AGPv3.21	0.657895	103	95	2	0.450139	0.0526316	0.348826
100687	10	chr10.S_ 140360068	Zea_mays.AGPv3.21	0.859223	103	103	2	0.241917	0.0485437	0.212655
100688	10	chr10.S_ 140997317	Zea_mays.AGPv3.21	0.873786	103	103	2	0.220567	0.0194175	0.196242
100691	10	chr10.S_ 141258114	Zea_mays.AGPv3.21	0.902913	103	103	2	0.175323	0.038835	0.159954
100694	10	chr10.S_ 141706121	Zea_mays.AGPv3.21	0.79	103	100	2	0.3318	0.06	0.276754
100696	10	chr10.S_ 143894312	Zea_mays.AGPv3.21	0.893204	103	103	2	0.190781	0.0194175	0.172583
100698	10	chr10.S_ 144177212	Zea_mays.AGPv3.21	0.830097	103	103	2	0.282072	0.0873786	0.24229
100699	10	chr10.S_ 144272439	Zea_mays.AGPv3.21	0.616505	103	103	2	0.472853	0.0679612	0.361058
100700	10	chr10.S_ 144702136	Zea_mays.AGPv3.21	0.616505	103	103	2	0.472853	0.126214	0.361058
100701	10	chr10.S_ 144777038	Zea_mays.AGPv3.21	0.902913	103	103	2	0.175323	0.038835	0.159954
100703	10	chr10.S_ 145329787	Zea_mays.AGPv3.21	0.839806	103	103	2	0.269064	0.0679612	0.232866
100704	10	chr10.S_ 145370155	Zea_mays.AGPv3.21	0.742718	103	103	2	0.382176	0.0873786	0.309146
100706	10	chr10.S_ 146403996	Zea_mays.AGPv3.21	0.92233	103	103	2	0.143275	0.0582524	0.133011
100707	10	chr10.S_ 146434837	Zea_mays.AGPv3.21	0.864078	103	103	2	0.234895	0.0582524	0.207307
100708	10	chr10.S_ 146434885	Zea_mays.AGPv3.21	0.92233	103	103	2	0.143275	0.0582524	0.133011
100709	10	chr10.S_ 146436229	Zea_mays.AGPv3.21	0.606796	103	103	3	0.548261	0.106796	0.484218
100710	10	chr10.S_ 146496496	Zea_mays.AGPv3.21	0.529126	103	103	2	0.498303	0.0679612	0.37415
100711	10	chr10.S_ 146554102	Zea_mays.AGPv3.21	0.587379	103	103	2	0.48473	0.0679612	0.367248
100712	10	chr10.S_ 146554213	Zea_mays.AGPv3.21	0.970874	103	103	2	0.0565558	0.0194175	0.0549565
100713	10	chr10.S_ 147673118	Zea_mays.AGPv3.21	0.509709	103	103	2	0.499811	0.0679612	0.374906
100714	10	chr10.S_ 147763632	Zea_mays.AGPv3.21	0.647059	103	102	2	0.456747	0.0784314	0.352438
100715	10	chr10.S_ 147853785	Zea_mays.AGPv3.21	0.791262	103	103	2	0.330333	0.0485437	0.275773
100716	10	chr10.S_ 147856156	Zea_mays.AGPv3.21	0.975728	103	103	2	0.0473654	0.00970874	0.0462437
100718	10	chr10.S_ 148359708	Zea_mays.AGPv3.21	0.553398	103	103	2	0.494297	0.0776699	0.372132
100719	10	chr10.S_ 148412762	Zea_mays.AGPv3.21	0.946602	103	103	2	0.101093	0.00970874	0.0959835
100721	10	chr10.S_ 148637945	Zea_mays.AGPv3.21	0.640777	103	103	2	0.460364	0.0776699	0.354396
100724	10	chr10.S_ 148746604	Zea_mays.AGPv3.21	0.684466	103	103	2	0.431945	0.0679612	0.338657
				0.990291	103	103	3	0.607362	0.594059	0.535232
				0.726246	103	102.296	2.00828	0.362114	0.0766497	0.288829
				0.5	103	88	2	0.019229	0	0.0190441
