# Supplementary material for: Genetic diversity and inter-trait relationship of tropical extra-early maturing quality protein maize inbred lines under low soil nitrogen stress
Source: PLoS One. 2021 Jun 11;16(6):e0252506. doi: 10.1371/journal.pone.0252506 (PMC8195346; doi:10.1371/journal.pone.0252506)
Supplement: S5 Table — (XLSX) [file pone.0252506.s005.xlsx]

## Sheet: GENETIC DISTANCES
S5 Table. Pairwise genetic distances among the inbred lines used in the study.
OTU	TZEEIORQ1	TZEEIORQ10	TZEEIORQ12A	TZEEIORQ13A	TZEEIORQ16	TZEEIORQ2	TZEEIORQ20A	TZEEIORQ21A	TZEEIORQ22A	TZEEIORQ23A	TZEEIORQ25	TZEEIORQ3	TZEEIORQ34	TZEEIORQ38A	TZEEIORQ39B	TZEEIORQ4	TZEEIORQ40A	TZEEIORQ42A	TZEEIORQ46	TZEEIORQ47A	TZEEIORQ48	TZEEIORQ5	TZEEIORQ50	TZEEIORQ50B	TZEEIORQ51	TZEEIORQ52A	TZEEIORQ53B	TZEEIORQ55A	TZEEIORQ57A	TZEEIORQ58	TZEEIORQ59	TZEEIORQ60	TZEEIORQ61A	TZEEIORQ62B	TZEEIORQ63A	TZEEIORQ66	TZEEIORQ67	TZEEIORQ68	TZEEIORQ6A	TZEEIORQ70A	TZEEIORQ71	TZEEIORQ72A	TZEEIORQ73A	TZEEIORQ74	TZEEIORQ75	TZEEIORQ76	TZEEIORQ7A	TZEEIORQ8A	TZEEIORQ9A
TZEEIORQ10	0.34232
TZEEIORQ12A	0.532022	0.556563
TZEEIORQ13A	0.53458	0.555779	0.209061
TZEEIORQ16	0.50429	0.525605	0.545061	0.518376
TZEEIORQ2	0.536251	0.524785	0.53644	0.547287	0.560547
TZEEIORQ20A	0.519384	0.450698	0.546004	0.536407	0.347371	0.533979
TZEEIORQ21A	0.534033	0.539214	0.556095	0.5243	0.155924	0.543378	0.28393
TZEEIORQ22A	0.539556	0.539862	0.564082	0.5246	0.161853	0.547533	0.286869	0.0356913
TZEEIORQ23A	0.503687	0.527493	0.538547	0.493873	0.244703	0.570995	0.362116	0.27433	0.264003
TZEEIORQ25	0.509219	0.535804	0.544681	0.511851	0.224236	0.581399	0.349543	0.280126	0.268786	0.112494
TZEEIORQ3	0.504352	0.53564	0.555073	0.544841	0.503872	0.545579	0.538882	0.52422	0.520292	0.5138	0.503803
TZEEIORQ34	0.507547	0.527499	0.553479	0.555523	0.508746	0.54493	0.538258	0.529067	0.525581	0.517703	0.50659	0.0526569
TZEEIORQ38A	0.476876	0.512523	0.558463	0.544903	0.507117	0.525926	0.528961	0.53033	0.525171	0.505976	0.492986	0.105962	0.122993
TZEEIORQ39B	0.504051	0.518405	0.523377	0.503745	0.484054	0.537384	0.519967	0.494722	0.490576	0.513685	0.499434	0.259873	0.267101	0.278329
TZEEIORQ4	0.547587	0.543113	0.56023	0.522204	0.285361	0.579685	0.354178	0.257206	0.247193	0.131798	0.10421	0.524357	0.522899	0.51331	0.512621
TZEEIORQ40A	0.487006	0.519906	0.540209	0.534559	0.497204	0.559303	0.513539	0.510782	0.506401	0.520871	0.499084	0.232216	0.239881	0.271002	0.23166	0.521444
TZEEIORQ42A	0.461999	0.511159	0.550392	0.515643	0.499431	0.52414	0.512291	0.520562	0.515792	0.510478	0.499084	0.305256	0.319931	0.286011	0.271643	0.522808	0.189701
TZEEIORQ46	0.492194	0.540726	0.561316	0.545229	0.505737	0.549739	0.536889	0.527284	0.52422	0.528231	0.511911	0.267622	0.271482	0.287679	0.27264	0.531584	0.147175	0.10917
TZEEIORQ47A	0.474367	0.512739	0.548799	0.519394	0.498314	0.53528	0.497125	0.519361	0.513913	0.502906	0.49251	0.267894	0.278392	0.255682	0.269734	0.509335	0.171013	0.0589953	0.117223
TZEEIORQ48	0.472391	0.522893	0.553205	0.535738	0.513032	0.537705	0.540064	0.528327	0.526839	0.518742	0.508047	0.256977	0.28511	0.220212	0.227314	0.522571	0.199397	0.180859	0.194256	0.198427
TZEEIORQ5	0.509235	0.532088	0.53673	0.546689	0.514451	0.545962	0.26183	0.518461	0.520849	0.488921	0.490481	0.547031	0.548574	0.532109	0.547777	0.506809	0.524776	0.525303	0.542897	0.520117	0.547261
TZEEIORQ50	0.561716	0.553978	0.561223	0.583363	0.569292	0.579089	0.574623	0.58346	0.580576	0.568778	0.590622	0.49403	0.490558	0.508501	0.528827	0.576209	0.554543	0.534078	0.556012	0.53119	0.52132	0.580256
TZEEIORQ50B	0.558176	0.553476	0.559039	0.586505	0.573182	0.581483	0.570001	0.582942	0.580536	0.567369	0.590033	0.497033	0.492247	0.509502	0.53054	0.573975	0.557889	0.534519	0.555464	0.532331	0.522443	0.579609	0.00980317
TZEEIORQ51	0.553406	0.549255	0.553809	0.580853	0.570574	0.574788	0.571801	0.576972	0.575739	0.57513	0.592728	0.492615	0.486978	0.507656	0.525376	0.577778	0.550299	0.531906	0.551745	0.529274	0.516099	0.574182	0.0332455	0.0351669
TZEEIORQ52A	0.560093	0.557865	0.551991	0.593579	0.580656	0.573364	0.569124	0.571011	0.573994	0.593902	0.589185	0.506704	0.495986	0.513304	0.528114	0.587294	0.553479	0.543055	0.56165	0.539634	0.526533	0.582794	0.152195	0.151913	0.177513
TZEEIORQ53B	0.558442	0.553331	0.551653	0.589608	0.576363	0.578351	0.569409	0.57308	0.576052	0.599969	0.591937	0.508312	0.493048	0.513614	0.531274	0.590091	0.560665	0.549043	0.569951	0.548197	0.539148	0.58395	0.159078	0.153937	0.181277	0.0481452
TZEEIORQ55A	0.544253	0.551593	0.54642	0.581427	0.566106	0.587016	0.559646	0.562404	0.56577	0.57923	0.575769	0.494639	0.489019	0.499577	0.517201	0.575805	0.545411	0.540482	0.559741	0.535483	0.515826	0.582126	0.148932	0.143344	0.162953	0.0658066	0.0733358
TZEEIORQ57A	0.556156	0.553983	0.563246	0.589467	0.574103	0.574839	0.572169	0.574182	0.577583	0.600263	0.590527	0.508915	0.499924	0.51464	0.523083	0.588698	0.561329	0.536715	0.564764	0.538327	0.524234	0.587578	0.159504	0.155789	0.187249	0.0406094	0.0558023	0.0876061
TZEEIORQ58	0.477078	0.514075	0.547765	0.531811	0.501036	0.529373	0.523717	0.520937	0.514645	0.501827	0.486136	0.106058	0.126583	0.0413101	0.281918	0.507537	0.279739	0.278534	0.302034	0.253958	0.243844	0.526013	0.492234	0.490816	0.488593	0.492563	0.497512	0.483077	0.494314
TZEEIORQ59	0.578697	0.557357	0.563992	0.598059	0.593987	0.593563	0.578657	0.575424	0.576303	0.606152	0.592961	0.542821	0.530647	0.549644	0.526091	0.590592	0.556218	0.547015	0.569825	0.544124	0.547807	0.579811	0.25177	0.254136	0.237814	0.203484	0.210278	0.207997	0.207154	0.535108
TZEEIORQ60	0.574658	0.559909	0.578968	0.591468	0.559988	0.584076	0.563231	0.554368	0.552813	0.583576	0.576828	0.50532	0.508113	0.51962	0.522237	0.578156	0.527571	0.531921	0.539556	0.518289	0.514143	0.579624	0.260105	0.262942	0.244458	0.213618	0.228085	0.210015	0.224411	0.513794	0.174547
TZEEIORQ61A	0.534456	0.540578	0.557219	0.585605	0.534436	0.576239	0.526653	0.528214	0.5299	0.536764	0.541391	0.487605	0.496716	0.497637	0.518291	0.542199	0.514644	0.533688	0.532846	0.524719	0.502972	0.532226	0.260829	0.264272	0.261487	0.24694	0.247445	0.208269	0.252898	0.503761	0.23725	0.177201
TZEEIORQ62B	0.474929	0.511184	0.540456	0.535636	0.501096	0.534755	0.528954	0.52358	0.515951	0.499655	0.485844	0.102692	0.122319	0.0781495	0.267055	0.506515	0.268935	0.278735	0.291729	0.261689	0.2329	0.531381	0.478842	0.47715	0.477171	0.480546	0.480782	0.470844	0.480648	0.0561871	0.513257	0.509577	0.488579
TZEEIORQ63A	0.546384	0.558942	0.581641	0.601202	0.551262	0.581605	0.568166	0.549672	0.551312	0.572568	0.57348	0.477321	0.480535	0.489326	0.524637	0.567335	0.52182	0.542073	0.540394	0.534961	0.508937	0.585264	0.215169	0.219635	0.225351	0.16878	0.161086	0.177301	0.162534	0.487492	0.239919	0.206328	0.146124	0.479995
TZEEIORQ66	0.545239	0.557397	0.57646	0.602982	0.574259	0.570439	0.574517	0.57858	0.580747	0.597896	0.586475	0.527255	0.524928	0.538365	0.526614	0.599687	0.544091	0.546305	0.564586	0.537979	0.542525	0.562722	0.284478	0.290117	0.269555	0.260134	0.245418	0.242183	0.247403	0.540415	0.128142	0.153313	0.220468	0.520244	0.237392
TZEEIORQ67	0.489064	0.523097	0.530013	0.550094	0.54227	0.486743	0.508619	0.537401	0.538486	0.536557	0.543208	0.523689	0.518433	0.48821	0.495143	0.531906	0.498887	0.48808	0.509403	0.495186	0.481102	0.497375	0.561982	0.565517	0.56129	0.552744	0.546095	0.553479	0.550954	0.479739	0.546439	0.552999	0.538567	0.473656	0.558686	0.536704
TZEEIORQ68	0.540057	0.551868	0.0439587	0.225314	0.53939	0.533283	0.535664	0.540853	0.549127	0.5317	0.537452	0.54688	0.542438	0.549132	0.513379	0.543864	0.542634	0.551981	0.559548	0.548705	0.551096	0.534427	0.55126	0.550954	0.547397	0.542594	0.543573	0.540853	0.553479	0.541425	0.565177	0.580594	0.555863	0.536135	0.568858	0.582748	0.536776
TZEEIORQ6A	0.166403	0.355433	0.552967	0.553738	0.539712	0.527384	0.538783	0.532226	0.541946	0.545482	0.555068	0.545999	0.549132	0.515136	0.532014	0.562167	0.513649	0.499504	0.518797	0.509775	0.500744	0.53075	0.581742	0.582817	0.573102	0.567962	0.582619	0.568961	0.574078	0.506282	0.582622	0.582523	0.55089	0.506641	0.563554	0.56594	0.495873	0.553718
TZEEIORQ70A	0.551332	0.566184	0.565433	0.557396	0.469162	0.554775	0.48838	0.469583	0.465923	0.446727	0.450632	0.539048	0.543444	0.532947	0.520451	0.443929	0.558308	0.533262	0.561329	0.529383	0.539269	0.539753	0.514885	0.510296	0.514871	0.495691	0.493062	0.498677	0.504657	0.521691	0.509612	0.512178	0.503814	0.528753	0.506578	0.51507	0.526008	0.550112	0.583584
TZEEIORQ71	0.544417	0.556714	0.0482023	0.225161	0.538868	0.531386	0.53546	0.540654	0.548938	0.538245	0.543732	0.547533	0.54435	0.549785	0.514298	0.550392	0.540753	0.547587	0.556005	0.544709	0.547533	0.537586	0.55193	0.550768	0.546362	0.542397	0.542536	0.540654	0.553296	0.54038	0.565431	0.580868	0.55695	0.536776	0.571223	0.581323	0.537418	0.0150805	0.55691	0.556667
TZEEIORQ72A	0.530006	0.552183	0.543557	0.528738	0.540951	0.557204	0.542629	0.543993	0.547301	0.525496	0.549407	0.503045	0.509994	0.504606	0.499565	0.531898	0.49683	0.471126	0.494556	0.48122	0.490311	0.53787	0.527973	0.521423	0.521292	0.528753	0.538171	0.534203	0.517456	0.491495	0.554709	0.567976	0.577092	0.484849	0.55676	0.562471	0.505857	0.545142	0.554446	0.51902	0.546632
TZEEIORQ73A	0.516603	0.47658	0.376479	0.435322	0.530533	0.536632	0.464606	0.536531	0.538876	0.534837	0.527135	0.526439	0.523717	0.515058	0.527278	0.525605	0.540605	0.521114	0.545315	0.517816	0.521292	0.541135	0.553257	0.550578	0.546228	0.560547	0.558728	0.547735	0.553607	0.509824	0.566193	0.575108	0.545177	0.510786	0.558085	0.565262	0.516748	0.374796	0.535882	0.534724	0.373558	0.550671
TZEEIORQ74	0.542609	0.557334	0.586113	0.602394	0.553054	0.585177	0.559366	0.548074	0.551082	0.559574	0.560886	0.482964	0.485891	0.489649	0.526734	0.55439	0.521378	0.536632	0.535791	0.531063	0.505084	0.582447	0.210117	0.209529	0.232052	0.165708	0.16021	0.176882	0.161241	0.487812	0.246005	0.214339	0.149353	0.480297	0.0260336	0.242206	0.557153	0.573777	0.562368	0.494006	0.576157	0.548523	0.567849
TZEEIORQ75	0.532852	0.550424	0.534529	0.51722	0.543799	0.558375	0.540028	0.542634	0.54805	0.515406	0.535314	0.508383	0.515329	0.509088	0.499862	0.523845	0.501314	0.474754	0.498198	0.484873	0.496488	0.532637	0.519288	0.515441	0.514871	0.518966	0.530958	0.523628	0.510223	0.493472	0.546593	0.562799	0.57407	0.488501	0.555411	0.55773	0.512579	0.535689	0.55981	0.502021	0.535906	0.0408347	0.545962	0.548008
TZEEIORQ76	0.530006	0.553017	0.548599	0.526626	0.538428	0.553005	0.539292	0.54063	0.544772	0.523814	0.547711	0.512278	0.518377	0.513805	0.496206	0.531898	0.494318	0.468615	0.492046	0.477854	0.488631	0.535357	0.526259	0.519747	0.522132	0.52707	0.536498	0.533365	0.516619	0.500755	0.553865	0.564583	0.572467	0.493252	0.553823	0.557396	0.507537	0.551027	0.554446	0.518907	0.551683	0.0166476	0.555704	0.545579	0.049585
TZEEIORQ7A	0.574763	0.563226	0.607056	0.605606	0.546689	0.302265	0.548136	0.540133	0.538688	0.571255	0.567132	0.562481	0.557599	0.546936	0.575552	0.584077	0.571157	0.552401	0.557025	0.557462	0.577506	0.562739	0.570081	0.568467	0.564248	0.55359	0.564592	0.557267	0.558109	0.549671	0.551009	0.570633	0.565432	0.558754	0.558931	0.538829	0.518489	0.607841	0.572018	0.57242	0.603494	0.523904	0.561164	0.555705	0.5259	0.519695
TZEEIORQ8A	0.0784083	0.344848	0.551991	0.541364	0.498498	0.532963	0.516474	0.516488	0.528318	0.492412	0.506476	0.531483	0.533491	0.500159	0.512305	0.537687	0.496112	0.488258	0.508331	0.496807	0.490413	0.508207	0.555315	0.552433	0.54344	0.556973	0.559347	0.546862	0.553696	0.497218	0.573674	0.574044	0.53963	0.498748	0.552372	0.548393	0.504963	0.557486	0.158113	0.554891	0.562722	0.535268	0.526743	0.548194	0.539798	0.535268	0.568453
TZEEIORQ9A	0.0184974	0.354911	0.537638	0.541079	0.509015	0.535096	0.519161	0.527363	0.535854	0.500479	0.507699	0.510759	0.516488	0.484054	0.50707	0.546133	0.493792	0.465779	0.49603	0.478898	0.473804	0.513952	0.558515	0.555041	0.546343	0.554402	0.557332	0.538889	0.552506	0.479186	0.574205	0.56637	0.531597	0.480443	0.542707	0.542911	0.490921	0.545688	0.1646	0.55495	0.549217	0.528536	0.51722	0.539342	0.533076	0.528536	0.575453	0.0693242
TZEEQI110	0.571918	0.537506	0.566778	0.551239	0.520871	0.588766	0.527829	0.546706	0.54529	0.54577	0.551899	0.564596	0.565937	0.546211	0.550578	0.560838	0.575727	0.554061	0.563678	0.545026	0.552676	0.551275	0.592395	0.596098	0.588625	0.584278	0.587095	0.581092	0.59114	0.535165	0.586443	0.577386	0.562712	0.52991	0.563894	0.575582	0.56165	0.559968	0.596451	0.567193	0.556005	0.568614	0.538077	0.564059	0.560996	0.566104	0.568632	0.579996	0.576317
TZEEQI16	0.594154	0.585034	0.601962	0.58743	0.542381	0.607108	0.577712	0.562167	0.562996	0.568031	0.565601	0.589186	0.588072	0.578769	0.562757	0.564185	0.606151	0.584114	0.597455	0.5822	0.588209	0.594404	0.582424	0.583896	0.575153	0.59303	0.592869	0.586055	0.591064	0.558527	0.580417	0.605608	0.597531	0.552623	0.600301	0.572179	0.572979	0.590164	0.615166	0.590161	0.590445	0.567771	0.563651	0.597531	0.563932	0.5636	0.595061	0.592918	0.595215
TZEEQI351	0.521872	0.535346	0.577506	0.58487	0.518404	0.565938	0.54006	0.544481	0.549925	0.55673	0.546188	0.559108	0.564002	0.565517	0.54824	0.54451	0.538428	0.535165	0.528438	0.537198	0.57252	0.532746	0.558808	0.557178	0.560532	0.555705	0.556184	0.562739	0.566527	0.566755	0.587769	0.597074	0.579274	0.544675	0.591462	0.591097	0.570475	0.583838	0.536963	0.534118	0.581502	0.534108	0.570039	0.588227	0.541161	0.530743	0.581925	0.535919	0.53086
TZEEQI352	0.563417	0.477272	0.58726	0.592329	0.548556	0.574136	0.465089	0.556915	0.557309	0.563591	0.559038	0.573263	0.58086	0.580324	0.551654	0.570212	0.55431	0.559403	0.573996	0.543623	0.579724	0.570307	0.587975	0.58849	0.581743	0.593869	0.585781	0.578847	0.594404	0.584183	0.590757	0.576004	0.571836	0.572607	0.58322	0.572179	0.555591	0.588794	0.564096	0.562371	0.588654	0.58454	0.496785	0.582926	0.579041	0.582037	0.560312	0.563587	0.560635
TZEEQI353	0.55773	0.552582	0.554709	0.548135	0.524423	0.565432	0.521002	0.5413	0.542821	0.544253	0.546053	0.586237	0.584771	0.575757	0.561811	0.547966	0.577855	0.571641	0.586668	0.581109	0.581033	0.508562	0.573853	0.576208	0.566108	0.596859	0.583164	0.595635	0.586033	0.576548	0.56195	0.585779	0.574358	0.572259	0.569114	0.568067	0.542987	0.551239	0.564253	0.539689	0.552414	0.576671	0.559039	0.575547	0.576671	0.570786	0.573467	0.568784	0.563396
TZEEQI354	0.558922	0.476982	0.558636	0.56773	0.541516	0.566437	0.448207	0.555823	0.55747	0.559054	0.561724	0.548164	0.542518	0.544984	0.540862	0.560364	0.556862	0.546136	0.571925	0.541098	0.557583	0.535434	0.319902	0.326677	0.332658	0.405017	0.396812	0.399778	0.402693	0.545071	0.426869	0.440306	0.435561	0.536282	0.416166	0.444046	0.550204	0.55353	0.570885	0.531268	0.55293	0.555918	0.494891	0.41757	0.554996	0.551756	0.567695	0.565377	0.563277
TZEEQI356	0.545325	0.537423	0.575288	0.559246	0.520117	0.558795	0.529382	0.529488	0.528536	0.519696	0.537859	0.535585	0.540309	0.538189	0.520229	0.539027	0.550578	0.531798	0.55864	0.530962	0.545482	0.540186	0.532905	0.533689	0.526434	0.557843	0.567028	0.556784	0.574839	0.529908	0.579658	0.589752	0.551425	0.525592	0.564423	0.584169	0.544984	0.562903	0.54063	0.535051	0.563575	0.539555	0.535462	0.56636	0.537776	0.539555	0.583142	0.542663	0.541326
TZEEQI357	0.560635	0.560887	0.589675	0.596345	0.537989	0.554955	0.544586	0.533792	0.534642	0.559566	0.555976	0.552951	0.552715	0.568524	0.546153	0.574785	0.551644	0.559253	0.558836	0.560983	0.576674	0.556988	0.567737	0.566104	0.561069	0.570139	0.565936	0.55657	0.571623	0.576826	0.568806	0.566109	0.544818	0.574577	0.551909	0.555373	0.573579	0.587087	0.551694	0.564096	0.587436	0.579189	0.597419	0.544074	0.57786	0.573342	0.543573	0.560696	0.54941
TZEEQI358	0.547913	0.550396	0.557204	0.565685	0.53033	0.54972	0.508655	0.549225	0.544965	0.531694	0.538264	0.545734	0.544347	0.548812	0.525088	0.533358	0.525626	0.505673	0.518629	0.51468	0.540087	0.513273	0.561413	0.564346	0.568623	0.557866	0.569614	0.559409	0.566941	0.543137	0.563997	0.573994	0.562798	0.534734	0.566579	0.563826	0.56249	0.548712	0.574236	0.563815	0.549364	0.505554	0.54132	0.554152	0.502088	0.509736	0.542213	0.553037	0.542987
TZEEQI359	0.54955	0.564432	0.553059	0.564924	0.533491	0.551888	0.525616	0.552124	0.552929	0.538748	0.5453	0.552913	0.553424	0.547924	0.526649	0.539546	0.539767	0.518908	0.529806	0.526434	0.549691	0.516167	0.551543	0.556034	0.556847	0.554139	0.568869	0.556962	0.567028	0.540864	0.560604	0.571812	0.557932	0.536223	0.568458	0.562462	0.575552	0.543183	0.577625	0.564762	0.544675	0.508619	0.566778	0.557843	0.504304	0.511135	0.557332	0.552578	0.544189
TZEEQI360	0.550581	0.544603	0.570315	0.54969	0.50737	0.568796	0.522387	0.518966	0.506162	0.52034	0.534993	0.537468	0.533476	0.543091	0.519833	0.546344	0.528341	0.529702	0.527086	0.521602	0.537687	0.532321	0.572195	0.570302	0.561897	0.581109	0.578923	0.571221	0.585481	0.540319	0.57093	0.566535	0.555825	0.537267	0.574682	0.571451	0.541497	0.570234	0.574761	0.563587	0.568888	0.561242	0.537457	0.573523	0.568286	0.558728	0.591153	0.554869	0.54861
TZEEQI361	0.543213	0.563094	0.558863	0.563654	0.528012	0.545903	0.534601	0.549504	0.550301	0.538227	0.539455	0.55315	0.555854	0.549506	0.525075	0.536932	0.537149	0.518377	0.526346	0.524954	0.543378	0.526131	0.564828	0.567701	0.566865	0.563831	0.578008	0.563587	0.576177	0.543394	0.57119	0.577343	0.568693	0.545386	0.579538	0.570864	0.569145	0.547492	0.575024	0.550812	0.550159	0.517733	0.571739	0.570379	0.511742	0.516894	0.567374	0.548359	0.538688
TZEEQI365	0.581305	0.545664	0.560635	0.552136	0.559083	0.546728	0.556964	0.553788	0.553752	0.566331	0.578312	0.536846	0.537888	0.540285	0.51403	0.588026	0.564426	0.539334	0.552747	0.542536	0.550841	0.55685	0.565914	0.570867	0.561277	0.585559	0.582433	0.568848	0.582285	0.544984	0.575734	0.580709	0.557421	0.52927	0.579154	0.564978	0.570298	0.563917	0.576671	0.580913	0.566276	0.546801	0.545449	0.577126	0.544607	0.540926	0.571336	0.588861	0.585195
TZEEQI366	0.560419	0.565378	0.562205	0.562271	0.541273	0.561736	0.522081	0.528332	0.529908	0.517169	0.517271	0.542619	0.54543	0.555771	0.524854	0.52279	0.51449	0.550345	0.5428	0.54234	0.559372	0.533681	0.563456	0.564762	0.555494	0.571336	0.56753	0.557292	0.575757	0.559617	0.566193	0.549358	0.54085	0.545579	0.553857	0.552043	0.547818	0.565825	0.566694	0.560317	0.563969	0.567111	0.561623	0.551498	0.565769	0.562081	0.57636	0.565348	0.551382
TZEEQI368	0.582175	0.556839	0.559391	0.540356	0.558771	0.562081	0.552914	0.551417	0.54885	0.539667	0.550113	0.566356	0.573217	0.579377	0.560404	0.552662	0.566271	0.566354	0.573533	0.562328	0.584642	0.556899	0.544126	0.547694	0.537569	0.574761	0.571783	0.56326	0.587513	0.578849	0.574287	0.555856	0.574419	0.560317	0.569206	0.562644	0.553333	0.554264	0.562252	0.552388	0.553753	0.582875	0.573025	0.57224	0.575693	0.57786	0.574761	0.588022	0.583637
TZEEQI369	0.508736	0.434537	0.533867	0.541666	0.502933	0.528452	0.432336	0.518405	0.515443	0.508681	0.485647	0.326229	0.328344	0.305956	0.386306	0.507763	0.387361	0.386413	0.407626	0.367144	0.380493	0.529266	0.510393	0.508849	0.506173	0.517651	0.511694	0.501886	0.523957	0.296538	0.53661	0.521864	0.510538	0.269812	0.514341	0.522303	0.499159	0.536274	0.522076	0.527823	0.535653	0.503478	0.465178	0.51514	0.504608	0.50764	0.543607	0.515752	0.516361
TZEEQI370	0.548429	0.432056	0.539555	0.535599	0.549953	0.549701	0.445058	0.549207	0.549999	0.549607	0.545864	0.542045	0.53555	0.530427	0.510417	0.568829	0.532726	0.5154	0.537523	0.505144	0.530847	0.554367	0.559137	0.56044	0.55506	0.564537	0.564459	0.551021	0.56939	0.536415	0.571141	0.566532	0.551745	0.535562	0.563533	0.567939	0.551212	0.538616	0.553789	0.557624	0.536734	0.546517	0.474054	0.557818	0.544749	0.540666	0.566245	0.55156	0.550253
TZEEQI372	0.588343	0.549352	0.569268	0.552177	0.526326	0.556543	0.543656	0.527811	0.532752	0.524032	0.543342	0.54783	0.555135	0.565101	0.545219	0.535446	0.557076	0.559253	0.560089	0.552257	0.576596	0.567695	0.539204	0.539632	0.529378	0.555741	0.546099	0.542673	0.558042	0.567843	0.56864	0.551196	0.542619	0.551837	0.552543	0.552723	0.554923	0.564144	0.591002	0.540999	0.561957	0.561894	0.567276	0.550074	0.553021	0.557712	0.55946	0.586761	0.58778
TZEEQI373	0.582874	0.555231	0.603545	0.581721	0.539442	0.584242	0.557065	0.552613	0.553851	0.547615	0.54964	0.563906	0.572118	0.576661	0.567212	0.552177	0.567713	0.56062	0.566952	0.570097	0.57646	0.567463	0.56557	0.565657	0.560563	0.57457	0.567261	0.560754	0.582732	0.576189	0.594963	0.579166	0.578971	0.557796	0.581822	0.580021	0.567892	0.605181	0.565262	0.558307	0.602146	0.571401	0.58886	0.577349	0.557795	0.571401	0.562626	0.575181	0.579742
TZEEQI374	0.571304	0.469054	0.559972	0.536703	0.454696	0.547658	0.373361	0.436606	0.432032	0.382005	0.36832	0.526981	0.525108	0.522095	0.511524	0.346066	0.539906	0.522403	0.545723	0.507715	0.529165	0.534388	0.571371	0.572666	0.571431	0.583	0.580399	0.566074	0.583585	0.526335	0.583324	0.574702	0.550213	0.517569	0.571897	0.579844	0.548956	0.556121	0.573648	0.523439	0.558455	0.555212	0.466979	0.568226	0.548868	0.552712	0.581556	0.570432	0.572742
TZEEQI375	0.57316	0.552233	0.603638	0.58448	0.537658	0.579568	0.562332	0.548762	0.547871	0.552113	0.556398	0.577896	0.585566	0.589186	0.582422	0.555852	0.578618	0.570772	0.577519	0.579761	0.590302	0.578048	0.573457	0.573872	0.568869	0.576751	0.567102	0.561931	0.583624	0.59124	0.59466	0.578042	0.572367	0.570207	0.576033	0.576317	0.57206	0.606092	0.55833	0.571783	0.603935	0.572666	0.59583	0.573206	0.56382	0.570163	0.564931	0.568091	0.572921
TZEEQI377	0.565097	0.54591	0.598547	0.57513	0.526233	0.565183	0.559751	0.53777	0.538528	0.539027	0.542693	0.566522	0.574211	0.57786	0.571882	0.545756	0.570611	0.563182	0.571189	0.570883	0.580598	0.582987	0.568676	0.569196	0.564176	0.57156	0.561931	0.555077	0.578466	0.578162	0.589115	0.569073	0.565993	0.55714	0.570513	0.569063	0.556453	0.600999	0.553642	0.558748	0.597998	0.569664	0.586983	0.567671	0.560812	0.56716	0.563502	0.56087	0.564844
TZEEQI378	0.577891	0.53521	0.589493	0.581689	0.536516	0.571609	0.542615	0.540507	0.540011	0.54259	0.55359	0.58772	0.587861	0.595656	0.572866	0.553914	0.571703	0.574289	0.585221	0.577855	0.595547	0.578656	0.582625	0.582422	0.576596	0.584424	0.580972	0.570369	0.592113	0.595414	0.596635	0.582124	0.583964	0.582126	0.587189	0.578619	0.562662	0.593202	0.561329	0.560246	0.591034	0.581278	0.569257	0.588234	0.573263	0.576266	0.580034	0.576363	0.575974
TZEEQI379	0.586698	0.478032	0.573263	0.568151	0.531256	0.564961	0.443534	0.527293	0.526341	0.532726	0.536327	0.571943	0.566685	0.576577	0.540028	0.546119	0.550092	0.54988	0.569429	0.548206	0.576378	0.547823	0.556086	0.556879	0.553927	0.576758	0.57087	0.565296	0.581953	0.57436	0.572855	0.580657	0.57037	0.558836	0.576537	0.569135	0.563481	0.571929	0.582566	0.547407	0.567164	0.57079	0.495308	0.574136	0.566129	0.568292	0.554717	0.579193	0.583964
TZEEQI380	0.537977	0.447944	0.557182	0.555757	0.537846	0.54377	0.443379	0.531674	0.536187	0.562312	0.558573	0.533878	0.53033	0.534378	0.514146	0.578468	0.534175	0.517101	0.544986	0.509395	0.533867	0.548322	0.561536	0.563044	0.559273	0.568727	0.565795	0.556767	0.568546	0.537328	0.563414	0.563149	0.544445	0.526875	0.570836	0.550635	0.551562	0.559185	0.534072	0.5646	0.55901	0.56041	0.482556	0.567471	0.55824	0.56041	0.577973	0.543204	0.540924
TZEEQI381	0.550334	0.444325	0.595346	0.594989	0.542561	0.545776	0.450849	0.563148	0.558947	0.550603	0.538334	0.555666	0.5375	0.544554	0.539399	0.541449	0.53906	0.533637	0.552366	0.521947	0.549218	0.572407	0.581956	0.581694	0.582996	0.584523	0.576921	0.567712	0.579684	0.551756	0.581603	0.583229	0.566633	0.549636	0.569665	0.580229	0.553543	0.590678	0.572474	0.556373	0.58677	0.576844	0.464618	0.568084	0.573017	0.573513	0.559653	0.553145	0.553836
TZEEQI384	0.519103	0.458149	0.57786	0.565208	0.517039	0.5368	0.455561	0.542643	0.536707	0.532196	0.522308	0.423847	0.425014	0.417363	0.393096	0.533121	0.3678	0.297401	0.341491	0.285603	0.375898	0.560212	0.563753	0.567296	0.565629	0.566716	0.567126	0.56363	0.566961	0.421335	0.575376	0.557438	0.555307	0.427271	0.554414	0.567031	0.535979	0.575693	0.553669	0.538128	0.573444	0.535109	0.465595	0.554471	0.53709	0.530947	0.560772	0.53356	0.522967
TZEEQI385	0.567115	0.557495	0.607171	0.610012	0.538728	0.574918	0.57911	0.570302	0.564423	0.566021	0.572037	0.55109	0.536614	0.560838	0.525819	0.569695	0.546439	0.541098	0.546116	0.545982	0.552165	0.589046	0.58683	0.593584	0.590306	0.590167	0.586259	0.582767	0.586953	0.561142	0.592212	0.595905	0.581641	0.557204	0.567671	0.581004	0.577127	0.604591	0.59903	0.569707	0.602428	0.580218	0.542994	0.57407	0.579724	0.57436	0.564928	0.57308	0.57234
TZEEQI386	0.544253	0.463248	0.576758	0.569977	0.363177	0.545375	0.308088	0.319473	0.316646	0.403942	0.395929	0.532299	0.524162	0.534997	0.506397	0.395564	0.519489	0.522819	0.536978	0.508553	0.540455	0.546913	0.583396	0.581508	0.584065	0.575541	0.571735	0.564712	0.575745	0.535132	0.584126	0.570784	0.555965	0.533765	0.560278	0.579506	0.543189	0.568308	0.574371	0.498003	0.565628	0.562184	0.459883	0.557416	0.561681	0.557184	0.542785	0.548024	0.54532
TZEEQI387	0.564423	0.55699	0.598773	0.609167	0.536527	0.567701	0.574413	0.564342	0.563917	0.558043	0.569414	0.546896	0.535255	0.556988	0.523612	0.563763	0.545088	0.543091	0.548949	0.545982	0.550812	0.589395	0.58847	0.594422	0.590657	0.584278	0.581585	0.578923	0.584787	0.556734	0.58834	0.594207	0.575253	0.553333	0.563475	0.573387	0.57242	0.594861	0.592191	0.5625	0.59185	0.573025	0.539641	0.56894	0.572527	0.566327	0.557688	0.573728	0.571416
TZEEQI389	0.585047	0.545609	0.561489	0.557242	0.517733	0.551694	0.514491	0.504836	0.506339	0.522462	0.53361	0.547086	0.540581	0.553497	0.507172	0.538887	0.541711	0.530121	0.541711	0.53588	0.549413	0.529284	0.521994	0.522699	0.520055	0.561822	0.562263	0.555405	0.562091	0.542395	0.548145	0.580505	0.558682	0.520894	0.563645	0.565179	0.561623	0.553844	0.594422	0.539326	0.550299	0.546099	0.533866	0.557422	0.543913	0.54777	0.535585	0.573308	0.580612
TZEEQI390	0.585829	0.545667	0.559828	0.556426	0.522062	0.552571	0.517132	0.503343	0.506515	0.524263	0.533705	0.548812	0.540655	0.55603	0.509017	0.539798	0.541268	0.531371	0.541366	0.536184	0.549461	0.530643	0.524146	0.524803	0.521334	0.563004	0.563437	0.556596	0.564935	0.544461	0.549364	0.580309	0.561217	0.525208	0.565323	0.567202	0.564987	0.554717	0.593502	0.54441	0.551183	0.551157	0.533543	0.55996	0.548146	0.552823	0.533998	0.574962	0.581408
TZEEQI391	0.593735	0.555117	0.561834	0.560126	0.513993	0.55657	0.519625	0.505316	0.507656	0.52583	0.536659	0.552479	0.545148	0.562187	0.516844	0.542615	0.549602	0.538034	0.547518	0.544557	0.55648	0.532626	0.521049	0.521773	0.518294	0.563338	0.564602	0.556925	0.566103	0.552328	0.540432	0.573204	0.5561	0.531795	0.564821	0.558264	0.570045	0.556721	0.594689	0.541907	0.553187	0.55982	0.539399	0.559454	0.556813	0.561488	0.536831	0.581175	0.589326
TZEEQI392	0.598936	0.549768	0.561069	0.560506	0.528538	0.547086	0.516684	0.510292	0.513494	0.536198	0.542904	0.54164	0.531795	0.547236	0.497543	0.549628	0.532097	0.527199	0.540876	0.530323	0.539767	0.52708	0.52787	0.528447	0.523301	0.558375	0.560506	0.557824	0.562006	0.534109	0.5413	0.586009	0.572967	0.514717	0.567417	0.56932	0.568653	0.553424	0.594841	0.540567	0.550719	0.54933	0.53889	0.559943	0.54631	0.551002	0.527905	0.586873	0.59284
TZEEQI393	0.602848	0.563663	0.566691	0.563746	0.533895	0.564346	0.523036	0.515974	0.51919	0.552859	0.55495	0.55648	0.5483	0.567853	0.531691	0.5616	0.555584	0.542324	0.556508	0.543009	0.566356	0.530748	0.536735	0.536181	0.527291	0.575835	0.573195	0.560089	0.577707	0.552144	0.562567	0.580581	0.577093	0.534203	0.585278	0.569907	0.571868	0.569963	0.60125	0.551644	0.566441	0.552245	0.542532	0.579953	0.548394	0.553079	0.540408	0.595302	0.597608
TZEEQI394	0.576895	0.547389	0.555854	0.545325	0.514565	0.558132	0.519378	0.512999	0.517477	0.538728	0.534136	0.550345	0.536195	0.555405	0.513229	0.541294	0.542673	0.527298	0.539007	0.533053	0.551837	0.524047	0.520913	0.521114	0.512694	0.560809	0.558242	0.543928	0.563593	0.540938	0.540878	0.564497	0.548617	0.526551	0.562328	0.540903	0.57923	0.557446	0.587997	0.546136	0.553059	0.531264	0.541737	0.555253	0.530741	0.527917	0.534118	0.565152	0.574128
TZEEQI395	0.58068	0.495071	0.564206	0.549158	0.454434	0.542755	0.405247	0.441837	0.435062	0.405854	0.397853	0.524363	0.513315	0.52709	0.489391	0.391219	0.518045	0.519598	0.537811	0.509507	0.525402	0.517293	0.542142	0.542406	0.539408	0.560573	0.55519	0.551482	0.567518	0.520581	0.555141	0.572246	0.554933	0.506285	0.556741	0.56487	0.555771	0.557842	0.58139	0.513204	0.557245	0.54385	0.484511	0.552614	0.540001	0.544683	0.535674	0.567949	0.576251
TZEEQI396	0.604356	0.564826	0.558415	0.563125	0.53368	0.566356	0.51971	0.512393	0.516441	0.552236	0.552301	0.560996	0.550297	0.574029	0.537033	0.558899	0.559253	0.548488	0.561845	0.549207	0.570045	0.530226	0.538341	0.537334	0.525926	0.571448	0.570499	0.557912	0.576683	0.557204	0.560373	0.577082	0.573239	0.538289	0.584368	0.566868	0.569688	0.562523	0.601912	0.54986	0.55815	0.552571	0.537304	0.578198	0.549554	0.552571	0.542717	0.595655	0.59743
TZEEQI397	0.605791	0.558982	0.562081	0.565432	0.539347	0.559741	0.518877	0.515555	0.51961	0.553279	0.555554	0.554388	0.546211	0.564935	0.523426	0.56285	0.548164	0.541072	0.55609	0.542268	0.56091	0.53033	0.53887	0.539942	0.529806	0.564007	0.564017	0.557254	0.568024	0.548556	0.555403	0.584886	0.575337	0.527923	0.574393	0.569567	0.567252	0.564511	0.598321	0.545888	0.560143	0.543784	0.537517	0.568203	0.5416	0.544619	0.53243	0.599501	0.60182
TZEEQI398	0.602972	0.561645	0.56602	0.567707	0.54164	0.56786	0.526161	0.522062	0.524452	0.553461	0.558931	0.555823	0.546818	0.564686	0.524897	0.56427	0.549602	0.540851	0.555852	0.542366	0.561501	0.531791	0.539825	0.540557	0.532109	0.570045	0.567519	0.559428	0.571109	0.547812	0.55853	0.588269	0.579685	0.527298	0.578314	0.5726	0.568256	0.569288	0.59636	0.544202	0.564931	0.546062	0.542211	0.57214	0.543046	0.547729	0.535573	0.596273	0.599421
TZEEQI399	0.60207	0.554613	0.565406	0.565517	0.537658	0.561808	0.523256	0.519439	0.52213	0.546667	0.555463	0.55353	0.544523	0.561574	0.521222	0.558352	0.546801	0.534388	0.549397	0.538384	0.557535	0.530017	0.535984	0.536282	0.528654	0.565015	0.56285	0.553914	0.567771	0.545833	0.554651	0.578965	0.572559	0.525825	0.573635	0.569567	0.567866	0.56616	0.596295	0.543158	0.562635	0.547106	0.535223	0.567447	0.54409	0.547941	0.53589	0.594529	0.598515
TZEEQI400	0.577773	0.53794	0.547397	0.54018	0.531805	0.557777	0.507115	0.525063	0.528429	0.548755	0.541253	0.545579	0.538208	0.552021	0.51139	0.547086	0.535051	0.520474	0.533895	0.525684	0.545386	0.507537	0.527653	0.526971	0.518854	0.569649	0.568705	0.552676	0.573579	0.536124	0.555947	0.576727	0.557421	0.52034	0.569894	0.560253	0.55751	0.548988	0.589746	0.544687	0.547111	0.531274	0.519385	0.564167	0.532849	0.527078	0.539934	0.571905	0.579734
TZEEQI402	0.584004	0.545269	0.554626	0.555403	0.514831	0.553552	0.522729	0.514831	0.520142	0.541222	0.545325	0.543607	0.529599	0.551685	0.518824	0.550018	0.550759	0.535018	0.550343	0.544879	0.553461	0.534193	0.528622	0.527929	0.517344	0.559478	0.5616	0.550157	0.570611	0.536718	0.544965	0.566784	0.556543	0.522062	0.567359	0.54805	0.563226	0.553698	0.591695	0.547236	0.550158	0.531366	0.533867	0.561156	0.531679	0.533034	0.530435	0.578162	0.584205
TZEEQI403	0.558883	0.475747	0.56588	0.578087	0.52583	0.551858	0.454813	0.532947	0.535369	0.553767	0.54182	0.552897	0.546401	0.554692	0.530636	0.548861	0.526578	0.525017	0.535851	0.514718	0.562424	0.524278	0.544503	0.543367	0.542464	0.557777	0.553657	0.55139	0.564322	0.552328	0.569782	0.584	0.5758	0.531795	0.580293	0.574174	0.563338	0.572913	0.566688	0.541378	0.567724	0.534805	0.484379	0.57622	0.537623	0.535638	0.557381	0.562721	0.561563
TZEEQI404	0.525484	0.467657	0.547338	0.535497	0.509408	0.536299	0.442969	0.524538	0.522952	0.530525	0.516993	0.442047	0.433983	0.4363	0.410723	0.531881	0.381667	0.302568	0.357315	0.319311	0.391951	0.529268	0.523047	0.519325	0.517508	0.548906	0.54933	0.534489	0.549143	0.42701	0.540439	0.548737	0.536508	0.418389	0.546157	0.537704	0.526336	0.551447	0.5493	0.542464	0.546632	0.503761	0.466514	0.539885	0.506153	0.501251	0.546307	0.535463	0.527799
TZEEQI405	0.603689	0.562305	0.559985	0.562481	0.533895	0.565183	0.522732	0.515974	0.521712	0.54741	0.553259	0.560246	0.551226	0.57244	0.533365	0.55743	0.559341	0.545661	0.558176	0.545526	0.570545	0.533255	0.534923	0.532838	0.524776	0.569462	0.56652	0.556747	0.573872	0.558439	0.554982	0.572884	0.569882	0.539546	0.582348	0.563153	0.569462	0.563253	0.604597	0.548606	0.558883	0.550046	0.535438	0.576177	0.547865	0.551715	0.536209	0.594462	0.600135
TZEEQI407	0.598467	0.556512	0.566496	0.562282	0.532533	0.564261	0.516269	0.512086	0.516133	0.550252	0.553167	0.55681	0.547788	0.569023	0.531168	0.559428	0.555494	0.543896	0.558506	0.544591	0.566691	0.526044	0.530971	0.529807	0.520894	0.57064	0.566854	0.553733	0.573375	0.554152	0.558774	0.577887	0.568541	0.534417	0.578085	0.562222	0.572287	0.569769	0.596889	0.548188	0.565405	0.547447	0.539296	0.57274	0.546099	0.549118	0.535574	0.59141	0.594548
TZEEQI408	0.582631	0.538518	0.544042	0.542227	0.526034	0.560751	0.509122	0.519858	0.526864	0.549181	0.540679	0.561169	0.547141	0.563352	0.523008	0.545435	0.546913	0.533665	0.547841	0.540173	0.555973	0.514981	0.531184	0.530852	0.52279	0.568286	0.569521	0.553914	0.573533	0.546784	0.550861	0.572541	0.559478	0.537133	0.569033	0.551425	0.564092	0.545622	0.590328	0.545776	0.542912	0.536789	0.524979	0.563672	0.537106	0.531783	0.537457	0.57847	0.584934
TZEEQI409	0.549999	0.490815	0.602809	0.592786	0.529265	0.563952	0.486589	0.541233	0.539577	0.528224	0.535828	0.547924	0.541418	0.546289	0.558615	0.529391	0.533561	0.529905	0.531993	0.531897	0.55643	0.562114	0.555408	0.55195	0.550885	0.56087	0.552459	0.544733	0.567748	0.549747	0.562677	0.548522	0.539343	0.540704	0.562807	0.551971	0.54942	0.613245	0.549487	0.571399	0.611452	0.566882	0.522171	0.557422	0.562618	0.566882	0.57499	0.548179	0.548221
TZEEQI411	0.543993	0.550008	0.538044	0.530012	0.505265	0.539834	0.537876	0.541326	0.540829	0.53329	0.535326	0.52358	0.521381	0.527598	0.50375	0.538007	0.527698	0.526542	0.538748	0.524832	0.534765	0.533491	0.554847	0.558686	0.553167	0.559758	0.566948	0.559705	0.577737	0.51522	0.557862	0.566794	0.549906	0.511228	0.565994	0.555311	0.543244	0.528745	0.545844	0.566697	0.526308	0.533594	0.549504	0.566503	0.525484	0.536121	0.559246	0.558999	0.544549
TZEEQI412	0.551146	0.570195	0.549082	0.56433	0.531279	0.555163	0.525096	0.54824	0.547438	0.534333	0.539455	0.55315	0.551653	0.553698	0.532435	0.52813	0.53631	0.518797	0.527185	0.528434	0.545386	0.514374	0.564145	0.567866	0.567707	0.56046	0.57717	0.569963	0.576177	0.547301	0.573227	0.583448	0.569309	0.545903	0.574603	0.575266	0.568301	0.539712	0.570817	0.562996	0.542889	0.52109	0.575259	0.563238	0.51846	0.517733	0.563153	0.547206	0.543766
TZEEQI414	0.560234	0.53572	0.564144	0.543848	0.548944	0.555104	0.554839	0.552913	0.553718	0.558506	0.570407	0.53021	0.530839	0.529172	0.507011	0.584892	0.559122	0.527192	0.543928	0.534642	0.537267	0.558397	0.551449	0.557381	0.54642	0.580763	0.578161	0.563757	0.57717	0.539169	0.573467	0.578349	0.551478	0.520759	0.577897	0.563059	0.57613	0.565741	0.574805	0.572787	0.566414	0.539546	0.535051	0.575175	0.533998	0.535357	0.57349	0.568436	0.563884
TZEEQI60	0.55109	0.521419	0.550185	0.557244	0.526774	0.608844	0.527425	0.555315	0.547735	0.549043	0.537182	0.550992	0.557013	0.533242	0.532523	0.558198	0.55136	0.523567	0.546457	0.520079	0.533255	0.539086	0.583502	0.584114	0.578732	0.57858	0.58225	0.568352	0.579186	0.527923	0.585192	0.563489	0.557535	0.526569	0.556635	0.567707	0.536715	0.540887	0.57562	0.550343	0.541528	0.57207	0.532617	0.554186	0.569074	0.567073	0.592747	0.56468	0.553333
TZEEQI7	0.531277	0.519626	0.543122	0.54805	0.515328	0.570964	0.516076	0.540605	0.534324	0.546477	0.54227	0.561501	0.556988	0.548164	0.528654	0.547747	0.5509	0.521356	0.549323	0.523829	0.538708	0.54068	0.579708	0.578314	0.570802	0.576939	0.57562	0.573793	0.577972	0.533269	0.588694	0.580928	0.572207	0.5231	0.577554	0.574973	0.521512	0.53631	0.550111	0.574969	0.535267	0.557053	0.534723	0.576903	0.551532	0.551206	0.583584	0.542829	0.535598
[truncated: 54 more columns]
